# Supplementary material for: DNA Sequence Preferences of Transcriptional Activators Correlate More Strongly than Repressors with Nucleosomes
Source: Mol Cell. 2012 Jul 27;47(2):183–92. doi: 10.1016/j.molcel.2012.06.028 (PMC3566590; doi:10.1016/j.molcel.2012.06.028)
Supplement: Table S1. Table Summarizing all TFs Analyzed in This Study, Related to Figures 1, 2, and 3 and Table 1 — The table includes the information on the latest common and standard gene names according to the SGD database, DNA-binding domains, TF domain architectures, lengths, AT content and Shannon entropy of PWMs, correlations between genome-wide binding preference of TF and nucleosome occupancy using average and maximal values to represent the 32 bp windows (for different TF and nucleosome data sets), regulatory mode (activator/repressor) and their evidence, and genomic locations. Header descriptions can be found in the second spreadsheet in the same file. [file mmc1.xls]

## Sheet: TFs
Name	Name desc	Std name	Alias	Domain (from Ref)	Sfam arch	Pfam arch	MacIsaac2006	Badis2008	Zhu2009	MacIsaac TFBS	MacIsaac target genes	Badis PWM len	Badis Entropy per bp	Badis AT fraction	Badis Cor vs nucleosome (Segal model, avg method)	Badis Cor vs nucleosome (Segal model, max method)	Badis Cor vs nucleosome (Kaplan model, avg method)	Badis Cor vs nucleosome (Kaplan model, max method)	Zhu PWM len	Zhu Entropy per bp	Zhu AT fraction	Zhu Cor vs nucleosome (Segal model, avg method)	Zhu Cor vs nucleosome (Segal model, max method)	Zhu Cor vs nucleosome Kaplan model, avg method)	Zhu Cor vs nucleosome (Kaplan model, max method)	Correlation wrt to nucleosomes	Self-regulator	Luscombe hubs	Activity (SGD: activator/repressor/chromatin remodel)	Activity (Segal promoter assays)	Chr	Start	Stop	Strand	Gen pos	Manual curated GO annotation	Desc
ABF1	ARS-Binding Factor 1	YKL112W	SBF1|REB2|OBF1|BAF1		No hits	BAF1_ABF1,BAF1_ABF1	Y	Y		151	178	16	1.28133	0.52039	0.522414	0.234643	0.537853	0.235573								HC		P	A, C, R		11	226214	228409	W		DNA binding protein with possible chromatin-reorganizing activity / transcription activator activity (IDA, IMP) / transcription repressor activity (IMP)	Zinc cluster protein proposed to function as a transcriptional regulator involved in the stress response; null mutants have a respiratory deficiency, calcofluor white sensitivity and slightly increased cycloheximide resistance
ABF2	ARS-Binding Factor	YMR072W		HMG	47095,47095	HMG_box,HMG_box		Y		0	0	7	0.469016	0.602041	-0.0766964	0.0575715	-0.0797871	0.0266206								I			U		13	411568	412119	W		mitochondrial genome maintenance	Mitochondrial DNA-binding protein involved in mitochondrial DNA replication and recombination, member of HMG1 DNA-binding protein family; activity may be regulated by protein kinase A phosphorylation
ACE2	Activator of CUP1 Expression	YLR131C		zf-C2H2	57667	zf-C2H2,zf-C2H2	Y	Y		41	29	7	0.637795	0.290428	0.554475	0.361953	0.565132	0.357305								HC		Cc	A		12	406823	404511	C		transcription activator activity (IMP)	Transcription factor that activates expression of early G1-specific genes, localizes to daughter cell nuclei after cytokinesis and delays G1 progression in daughters, localization is regulated by phosphorylation; potential Cdc28p substrate
ADR1	Alcohol Dehydrogenase Regulator 1	YDR216W		zf-C2H2	57667	zf-C2H2,zf-C2H2	Y	Y		13	11	7	0.643395	0.324405	0.519505	0.283518	0.526753	0.282353								HC			A	A	4	895032	899003	W	125	negative regulation of transcription from RNA polymerase II promoter by glucose (IMP)	Carbon source-responsive zinc-finger transcription factor, required for transcription of the glucose-repressed gene ADH2, of peroxisomal protein genes, and of genes required for ethanol, glycerol, and fatty acid utilization
AFT1	Activator of Ferrous Transport	YGL071W	RCS1				Y		Y	0	0								21	1.35439	0.492925	0.584792	0.309466	0.599278	0.307971	HC		Sr	A		7	372015	374087	W		positive regulation of transcription from RNA polymerase II promoter (IDA, IMP, IPI)	Transcription factor involved in iron utilization and homeostasis; binds the consensus site PyPuCACCCPu and activates the expression of target genes in response to changes in iron availability
AFT2	Activator of Fe (iron) Transcription	YPL202C					Y	Y		67	43	8	0.469016	0.285985	0.543875	0.322511	0.570446	0.33296								HC			A		16	169337	168087	C		positive regulation of transcription (IDA)	Iron-regulated transcriptional activator; activates genes involved in intracellular iron use and required for iron homeostasis and resistance to oxidative stress; similar to Aft1p
ARG80	ARGinine requiring	YMR042W	ARGRI|ARGR1	SRF-TF	55455	SRF-TF	Y			20	11																		A		13	352602	353135	W	36	positive regulation of transcription from RNA polymerase II promoter (IDA)	Transcription factor involved in regulation of arginine-responsive genes; acts with Arg81p and Arg82p
ARG81	ARGinine requiring	YML099C	ARGRII|ARGR2	Gal4	57701	Zn_clus	Y			9	8																Y		R		13	77040	74398	C	-63	negative regulation of calcium ion-dependent exocytosis (IDA)	Zinc-finger transcription factor of the Zn(2)-Cys(6) binuclear cluster domain type, involved in the regulation of arginine-responsive genes; acts with Arg80p and Arg82p
ARO80	AROmatic amino acid requiring	YDR421W		Gal4	57701	Zn_clus	Y		Y	1	2								21	1.4743	0.484593	0.592016	0.322486	0.59863	0.298353	HC			A		4	1312033	1314885	W		positive regulation of transcription from RNA polymerase II promoter (IMP)	Zinc finger transcriptional activator of the Zn2Cys6 family; activates transcription of aromatic amino acid catabolic genes in the presence of aromatic amino acids
ARR1	ARsenicals Resistance	YPR199C	ACR1|YAP8	bZIP	111430	No hits	Y			26	9																		A		16	939028	938144	C		positive regulation of transcription from RNA polymerase II promoter (IDA)	Transcriptional activator of the basic leucine zipper (bZIP) family, required for transcription of genes involved in resistance to arsenic compounds
ASG1	Activator of Stress Genes	YIL130W		Gal4	57701	Zn_clus,Fungal_trans		Y	Y	0	0	6	0.520848	0.328678	0.452115	0.237741	0.443715	0.204597	16	1.19002	0.282144	0.617249	0.420162	0.633978	0.411613	HC			U		9	102782	105676	W		Zinc cluster protein proposed to function as a transcriptional regulator involved in the stress response	Zinc cluster protein proposed to function as a transcriptional regulator involved in the stress response; null mutants have a respiratory deficiency, calcofluor white sensitivity and slightly increased cycloheximide resistance
ASH1	Asymmetric Synthesis of HO	YKL185W		GATA	57716	GATA	Y			18	13																		R		11	94504	96270	W		specific transcriptional repressor activity (IDA, IMP)	Zinc-finger inhibitor of HO transcription; mRNA is localized and translated in the distal tip of anaphase cells, resulting in accumulation of Ash1p in daughter cell nuclei and inhibition of HO expression; potential Cdc28p substrate
AZF1	Asparagine-rich Zinc-Finger	YOR113W		zf-C2H2	57667,57667,57667	zf-C2H2,zf-C2H2,zf-C2H2,zf-C2H2	Y	Y		2	2	9	0.717224	0.756944	-0.556388	-0.298484	-0.546212	-0.272503								HA			A		15	534076	536820	W		transcription activator activity (IDA, IMP)	Zinc-finger transcription factor, involved in induction of CLN3 transcription in response to glucose; genetic and physical interactions indicate a possible role in mitochondrial transcription or genome maintenance
BAS1	BASal	YKR099W		SANT	46689,46689	Myb_DNA-binding,Myb_DNA-binding	Y		Y	37	27								21	1.24912	0.46194	0.612416	0.343205	0.623433	0.329985	HC			U		11	635489	637924	W	82	chromatin silencing at rDNA (IGI)	Myb-related transcription factor involved in regulating basal and induced expression of genes of the purine and histidine biosynthesis pathways; also involved in regulation of meiotic recombination at specific genes
CAD1	CADmium resistance	YDR423C	YAP2	bZIP	111430	bZIP_1	Y			11	13																		A		4	1319268	1318039	C	271	positive regulation of transcription from RNA polymerase II promoter (IDA)	AP-1-like basic leucine zipper (bZIP) transcriptional activator involved in stress responses, iron metabolism, and pleiotropic drug resistance; controls a set of genes involved in stabilizing proteins; binds consensus sequence TTACTAA
CAT8	CATabolite repression	YMR280C	MSP8|DIL1	Gal4	57701	Zn_clus,Fungal_trans		Y		0	0	6	0.572629	0.202614	0.482276	0.29299	0.48912	0.272258								HC			A		13	831328	827027	C		positive regulation of gluconeogenesis	Zinc cluster transcriptional activator necessary for derepression of a variety of genes under non-fermentative growth conditions, active after diauxic shift, binds carbon source responsive elements
CBF1	Centromere-Binding Factor	YJR060W	CPF1|CEP1	HLH	47459	HLH	Y	Y	Y	119	139	8	0.435407	0.402778	0.37484	0.19477	0.384924	0.191826	21	1.4115	0.460143	0.606267	0.35575	0.6197	0.352079	HC	Y	Sp	D		10	548751	549806	W	40	negative regulation of transcription (IMP) / positive regulation of gene-specific transcription (IMP)	Helix-loop-helix protein that binds the motif CACRTG, which is present at several sites including MET gene promoters and centromere DNA element I (CDEI); required for nucleosome positioning at this motif; targets Isw1p to DNA
CEP3	Centromere Protein	YMR168C	CSL1|CBF3B|CBF3	Gal4	57701	Zn_clus		Y	Y	0	0	8	0.541088	0.486842	0.275672	0.112494	0.259487	0.0675259	20	1.38525	0.469757	0.600614	0.318509	0.614459	0.287556	HC			U	A	13	599157	597331	C			Essential kinetochore protein, component of the CBF3 complex that binds the CDEIII region of the centromere; contains an N-terminal Zn2Cys6 type zinc finger domain, a C-terminal acidic domain, and a putative coiled coil dimerization domain
CHA4	Catabolism of Hydroxy Amino acids	YLR098C	SIL3|SIL2	Gal4	57701	Zn_clus,Fungal_trans	Y	Y	Y	9	12	8	0.600697	0.25	0.529685	0.295765	0.555203	0.301257	21	1.40621	0.412016	0.624582	0.383752	0.636745	0.384448	HC			A		12	339474	337528	C		transcription factor activity (IDA, IPI, ISS)	DNA binding transcriptional activator, mediates serine/threonine activation of the catabolic L-serine (L-threonine) deaminase (CHA1); Zinc-finger protein with Zn[2]-Cys[6] fungal-type binuclear cluster domain
CIN5	Chromosome INstability	YOR028C	YAP4|HAL6	bZIP	No hits	bZIP_1	Y	Y		82	48	10	0.874817	0.68869	-0.390559	-0.0702809	-0.397801	-0.09084								HA	Y	Dd	U	R	15	384420	383533	C			Basic leucine zipper (bZIP) transcription factor of the yAP-1 family, mediates pleiotropic drug resistance and salt tolerance; nuclearly localized under oxidative stress and sequestered in the cytoplasm by Lot6p under reducing conditions
CRZ1	Calcineurin-Responsive Zinc finger	YNL027W	TCN1|HAL8	zf-C2H2	57667	zf-C2H2,zf-C2H2		Y		0	0	9	1.08274	0.317949	0.57961	0.376416	0.591404	0.375467								HC			A		14	579581	581617	W		Transcription factor that activates transcription of genes involved in stress response	Transcription factor that activates transcription of genes involved in stress response; nuclear localization is positively regulated by calcineurin-mediated dephosphorylation
CST6	Chromosome STability	YIL036W	SHF1|ACA2	bZIP	No hits	bZIP_1	Y	Y		14	11	9	0.548324	0.434659	0.205186	0.135694	0.200055	0.120997								HC			A		9	285665	287428	W		transcription initiation from RNA polymerase II promoter (IDA)	Basic leucine zipper (bZIP) transcription factor of the ATF/CREB family, activates transcription of genes involved in utilization of non-optimal carbon sources; involved in telomere maintenance
CUP9		YPL177C		Homeobox	46689	No hits		Y	Y	0	0	9	0.805753	0.628524	-0.332956	0.0654824	-0.354702	0.028633	20	1.23868	0.611194	-0.181666	0.0655666	-0.19633	0.0346042	I			D		16	213961	213041	C		transcription activator activity (IMP) / transcription repressor activity (IMP)	Homeodomain-containing transcriptional repressor of PTR2, which encodes a major peptide transporter; imported peptides activate ubiquitin-dependent proteolysis, resulting in degradation of Cup9p and de-repression of PTR2 transcription
DAL80	Degradation of Allantoin	YKR034W	UGA43	GATA	57716	GATA	Y	Y		10	10	7	0.433483	0.615079	-0.112281	0.00685718	-0.121251	-0.0143122								I			R		11	506540	507349	W	14		Negative regulator of genes in multiple nitrogen degradation pathways; expression is regulated by nitrogen levels and by Gln3p; member of the GATA-binding family, forms homodimers and heterodimers with Deh1p
DAL81	Degradation of Allantoin	YIR023W	UGA35	Gal4	57701	Zn_clus,Fungal_trans	Y			1	1																	Sp	A		9	399774	402686	W	22		Positive regulator of genes in multiple nitrogen degradation pathways; contains DNA binding domain but does not appear to bind the dodecanucleotide sequence present in the promoter region of many genes involved in allantoin catabolism
DAL82	Degradation of Allantoin	YNL314W					Y	Y		40	30	9	0.956801	0.435672	0.447935	0.165898	0.473199	0.169124								HC			A		14	44446	45213	W		transcription activator activity (IDA)	Positive regulator of allophanate inducible genes; binds a dodecanucleotide sequence upstream of all genes that are induced by allophanate; contains an UISALL DNA-binding, a transcriptional activation, and a coiled-coil domain
DIG1	Down-regulator of Invasive Growth	YPL049C	RST1				Y			157	73																		R		16	463836	462478	C			Regulatory protein of unknown function, constitutively-expressed, involved in the regulation of mating-specific genes and the invasive growth pathway, required for MAP-kinase imposed repression, inhibits pheromone-responsive transcription
DOT6	Disruptor Of Telomeric silencing	YER088C	PBF2	SANT	46689	Myb_DNA-binding		Y	Y	0	0	5	0.381045	0.494965	0.292629	0.190335	0.255469	0.168211	21	1.36856	0.463868	0.610769	0.324698	0.622586	0.323108	HC			U		5	335184	333172	C			Protein involved in rRNA and ribosome biogenesis; binds polymerase A and C motif; subunit of the RPD3L histone deacetylase complex; similar to Tod6p; has chromatin specific SANT domain; involved in telomeric gene silencing and filamentation
ECM22	ExtraCellular Mutant	YLR228C		Gal4	57701	Zn_clus		Y	Y	0	0	7	0.668787	0.357143	0.44451	0.230099	0.448317	0.203412	18	1.24981	0.365379	0.598249	0.372172	0.60998	0.361453	HC			U		12	602465	600021	C			Sterol regulatory element binding protein, regulates transcription of sterol biosynthetic genes; contains Zn[2]-Cys[6] binuclear cluster; homologous to Upc2p; relocates from intracellular membranes to perinuclear foci on sterol depletion
ECM23	ExtraCellular Mutant	YPL021W	SRD2	GATA	57716	GATA		Y		0	0	11	1.31714	0.570761	0.3741	0.152692	0.357471	0.102477								HC			U	R	16	511099	511662	W			Non-essential protein of unconfirmed function; affects pre-rRNA processing, may act as a negative regulator of the transcription of genes involved in pseudohyphal growth; homologous to Srd1p
EDS1	Expression Dependent on Slt2	YBR033W		Gal4	57701	Zn_clus		Y		0	0	9	0.759148	0.62963	-0.392739	-0.0776026	-0.387742	-0.0969705								HA			U		2	301944	304703	W			Putative zinc cluster protein; YBR033W is not an essential gene
FHL1	ForkHead-Like	YPR104C	SPP42	Forkhead	49879,46785	FHA,Fork_head	Y	Y	Y	75	72	8	0.548332	0.40625	0.490868	0.217146	0.511059	0.212418	20	1.40742	0.542467	0.464721	0.184553	0.470517	0.174351	HC			A	A	16	736431	733621	C		transcription activator activity (IMP)	Transcriptional activator with similarity to DNA-binding domain of Drosophila forkhead but unable to bind DNA in vitro; required for rRNA processing; isolated as a suppressor of splicing factor prp4
FKH1	ForK head Homolog	YIL131C		Forkhead	49879,46785	FHA,Fork_head	Y		Y	63	56								20	1.19559	0.674353	-0.508824	-0.189839	-0.510673	-0.189129	HA		Cc	D		9	102235	100781	C		negative regulation of cell cycle (IMP) / positive regulation of cell cycle (IGI)	Forkhead family transcription factor with a minor role in the expression of G2/M phase genes; negatively regulates transcriptional elongation; positive role in chromatin silencing at HML and HMR; regulates donor preference during switching
FKH2	ForK head Homolog	YNL068C		Forkhead	49879,46785	FHA,Fork_head	Y	Y	Y	63	57	7	0.0776521	0.732143	-0.300021	-0.122455	-0.298174	-0.125959	20	1.25904	0.66394	-0.468868	-0.17805	-0.463641	-0.158922	HA			D		14	498290	495702	C		negative regulation of transcription from RNA polymerase II promoter (IGI) / positive regulation of cell cycle (IGI, IMP)	Forkhead family transcription factor with a major role in the expression of G2/M phase genes; positively regulates transcriptional elongation; negative role in chromatin silencing at HML and HMR; substrate of the Cdc28p/Clb5p kinase
FZF1	Five Zinc Fingers	YGL254W	SUL1|RSU1|NRC299	zf-C2H2	57667	zf-C2H2,zf-C2H2,zf-C2H2,zf-C2H2		Y		0	0	6	0	0.666667	-0.0124484	0.0189234	-0.0411446	-0.0039111								I			A		7	22304	23203	W		positive regulation of transcription from RNA polymerase II promoter (IDA)	Transcription factor involved in sulfite metabolism, sole identified regulatory target is SSU1, overexpression suppresses sulfite-sensitivity of many unrelated mutants due to hyperactivation of SSU1, contains five zinc fingers
GAL4	GALactose metabolism	YPL248C	GAL81	Gal4	57701	Zn_clus,Gal4_dimer,Fungal_trans	Y		Y	8	11								19	1.30814	0.339887	0.609362	0.426558	0.628053	0.414609	HC			A		16	82356	79711	C	-143	transcription activator activity (IDA, IMP)	DNA-binding transcription factor required for the activation of the GAL genes in response to galactose; repressed by Gal80p and activated by Gal3p
GAL80	GALactose metabolism	YML051W			51735	GFO_IDH_MocA	Y			3	2																		D		13	171594	172901	W	-33	negative regulation of kinase activity (IDA) / positive regulation of transcription by galactose (IMP, IPI)	Transcriptional regulator involved in the repression of GAL genes in the absence of galactose; inhibits transcriptional activation by Gal4p; inhibition relieved by Gal3p or Gal1p binding
GAT1		YFL021W	MEP80|NIL1	GATA	57716	GATA	Y	Y	Y	16	10	8	0.548571	0.621094	-0.286945	0.0022793	-0.281032	-0.0238081	20	1.33606	0.550454	0.493512	0.13327	0.507707	0.133846	I			A		6	95964	97496	W		transcription activator activity (IDA, TAS)	Transcriptional activator of genes involved in nitrogen catabolite repression; contains a GATA-1-type zinc finger DNA-binding motif; activity and localization regulated by nitrogen limitation and Ure2p
GAT3		YLR013W		GATA	57716	GATA	Y	Y	Y	2	2	9	1.17944	0.57245	0.232255	0.146241	0.204367	0.0997845	20	1.25069	0.558874	0.460958	0.185751	0.468083	0.162572	HC		P	U	R	12	171338	171763	W			Protein containing GATA family zinc finger motifs
GAT4		YIR013C		GATA	57716	GATA		Y	Y	0	0	10	1.15738	0.572368	0.301404	0.142098	0.28077	0.0967749	20	1.31646	0.577967	0.26959	0.139128	0.273595	0.119625	HC			U	R	9	380381	380016	C			Protein containing GATA family zinc finger motifs
GCN4	General Control Nonderepressible	YEL009C	ARG9|AAS3	bZIP	No hits	bZIP_1	Y		Y	35	25								21	1.36189	0.552211	0.480961	0.205735	0.485646	0.181648	HC		P	A		5	139763	138918	C	-3	positive regulation of gene-specific transcription involved in unfolded protein response (IMP)	Basic leucine zipper (bZIP) transcriptional activator of amino acid biosynthetic genes in response to amino acid starvation; expression is tightly regulated at both the transcriptional and translational levels
GCR1	GlyColysis Regulation	YPL075W	LPF10				Y			9	5																		A		16	412251	415359	W		positive regulation of glycolysis (IMP)	Transcriptional activator of genes involved in glycolysis; DNA-binding protein that interacts and functions with the transcriptional activator Gcr2p
GCR2	GlyColysis Regulatory protein	YNL199C					Y			46	23																		A		14	266531	264927	C		transcription activator activity (IDA) / positive regulation of glycolysis (IMP)	Transcriptional activator of genes involved in glycolysis; interacts and functions with the DNA-binding protein Gcr1p
GIS1	Gig1-2 Suppressor	YDR096W		zf-C2H2	57667	JmjN,JmjC,zf-C2H2,zf-C2H2		Y		0	0	9	0.890432	0.441999	0.367281	0.189587	0.398745	0.195061								HC			D		4	637137	639821	W		specific transcriptional repressor activity (IDA, IGI, IMP) / transcription activator activity (IDA, IGI, IMP) / nvolved in the expression of genes during nutrient limitation; also involved in the negative regulation of DPP1 and PHR1	JmjC domain-containing histone demethylase; transcription factor involved in the expression of genes during nutrient limitation; also involved in the negative regulation of DPP1 and PHR1
GLN3	GLutamiNe metabolism	YER040W		GATA	57716	GATA	Y	Y	Y	53	31	5	0.438345	0.745735	-0.314588	-0.0680459	-0.353454	-0.11267	20	1.30691	0.577724	0.272884	0.145221	0.278417	0.131847	I			A		5	229794	231986	W	38	transcription activator activity (IDA) / positive regulation of transcription (IDA)	Transcriptional activator of genes regulated by nitrogen catabolite repression (NCR), localization and activity regulated by quality of nitrogen source
GSM1	Glucose Starvation Modulator	YJL103C		Gal4	57701	Zn_clus		Y	Y	0	0	10	1.22613	0.324	0.558607	0.336769	0.570873	0.31892	21	1.36769	0.50987	0.542457	0.251876	0.552262	0.217397	HC			U		10	230876	229020	C			Putative zinc cluster protein of unknown function; proposed to be involved in the regulation of energy metabolism, based on patterns of expression and sequence analysis
GTS1	Glycine Threonine Serine repeat protein	YGL181W	LSR1|FHT1		57863	ArfGap,UBA	Y			11	7																		A		7	157912	159102	W		ARF GTPase activator activity (IMP)	Protein that localizes to the nucleus and is involved in transcription regulation; also localizes to actin patches and plays a role in endocytosis; N-terminus contains an ARF-GAP domain and C-terminus contains a Gln-rich domain
GZF3	Gata Zinc Finger protein	YJL110C	NIL2|DEH1	GATA	57716	GATA	Y	Y	Y	2	2	8	0.718364	0.636161	-0.280528	0.000343454	-0.277546	-0.0210755	20	1.27381	0.567573	0.388195	0.145545	0.404392	0.140125	I			R		10	211572	209917	C		negative regulation of transcription (IDA)	GATA zinc finger protein and Dal80p homolog that negatively regulates nitrogen catabolic gene expression by competing with Gat1p for GATA site binding; function requires a repressive carbon source; dimerizes with Dal80p and binds to Tor1p
HAC1	Homologous to Atf/Creb1	YFL031W	IRE15|ERN4	bZIP	No hits	bZIP_2	Y	Y		4	7	8	0.548324	0.434659	0.400822	0.206602	0.415483	0.202693								HC			A		6	75177	76145	W		positive regulation of transcription, DNA-dependent (IDA)	Basic leucine zipper (bZIP) transcription factor (ATF/CREB1 homolog) that regulates the unfolded protein response, via UPRE binding, and membrane biogenesis; ER stress-induced splicing pathway facilitates efficient Hac1p synthesis
HAL9	HALotolerance	YOL089C		Gal4	57701	Zn_clus,Fungal_trans		Y	Y	0	0	5	0.287374	0.327941	0.320726	0.184687	0.291049	0.166256	18	1.44201	0.369925	0.602693	0.401285	0.620141	0.398051	HC			A		15	153490	150398	C		transcription initiation from RNA polymerase II promoter (IMP)	Putative transcription factor containing a zinc finger; overexpression increases salt tolerance through increased expression of the ENA1 (Na+/Li+ extrusion pump) gene while gene disruption decreases both salt tolerance and ENA1 expression
HAP1	Heme Activator Protein	YLR256W	CYP1	Gal4	57701	Zn_clus	Y	Y		60	60	8	0.729937	0.467105	0.393476	0.158865	0.38825	0.131725								HC			A		12	646417	650925	W		positive regulation of transcription from RNA polymerase II promoter (IMP)	Zinc finger transcription factor involved in the complex regulation of gene expression in response to levels of heme and oxygen; the S288C sequence differs from other strain backgrounds due to a Ty1 insertion in the carboxy terminus
HAP2	Heme Activator Protein	YGL237C			No hits	CBFB_NFYA	Y			32	22																	Ds	A		7	53528	52731	C	-148	transcription activator activity (TAS)	Subunit of the heme-activated, glucose-repressed Hap2p/3p/4p/5p CCAAT-binding complex, a transcriptional activator and global regulator of respiratory gene expression; contains sequences sufficient for both complex assembly and DNA binding
HAP3	Heme Activator Protein	YBL021C			47113	CBFD_NFYB_HMF	Y			12	11																	Sp	A		2	182097	181663	C		transcription activator activity (TAS)	Subunit of the heme-activated, glucose-repressed Hap2p/3p/4p/5p CCAAT-binding complex, a transcriptional activator and global regulator of respiratory gene expression; contains sequences contributing to both complex assembly and DNA binding
HAP4	Heme Activator Protein	YKL109W					Y			31	30																	Ds	A		11	231871	233535	W		transcription activator activity (TAS)	Subunit of the heme-activated, glucose-repressed Hap2p/3p/4p/5p CCAAT-binding complex, a transcriptional activator and global regulator of respiratory gene expression; provides the principal activation function of the complex
HAP5	Heme Activator Protein	YOR358W			47113	CBFD_NFYB_HMF	Y			23	19																		A		15	1010159	1010887	W		transcription activator activity (TAS)	Subunit of the heme-activated, glucose-repressed Hap2/3/4/5 CCAAT-binding complex, a transcriptional activator and global regulator of respiratory gene expression; required for assembly and DNA binding activity of the complex
HCM1	High-Copy suppressor of Calmodulin	YCR065W		Forkhead	46785	Fork_head		Y		0	0	8	0.887592	0.740539	-0.518181	-0.139382	-0.514494	-0.140668								HA		Dd	U		3	229306	231000	W			Forkhead transcription factor that drives S-phase specific expression of genes involved in chromosome segregation, spindle dynamics, and budding; suppressor of calmodulin mutants with specific SPB assembly defects; telomere maintenance role
HMRA2	Hidden Mat Right A	YCR096C	A2	Homeobox	46689	Homeobox		Y		0	0	8	0.658541	0.700893	-0.465446	-0.101952	-0.470738	-0.108342								HA			R		3	293535	293176	C			Silenced copy of a2 at HMR; similarity to Alpha2p; required along with a1p for inhibiting expression of the HO endonuclease in a/alpha HO/HO diploid cells with an active mating-type interconversion system
HSF1	Heat Shock transcription Factor	YGL073W	MAS3|EXA3	HSF	46785	HSF_DNA-bind	Y	Y		26	25	8	0.727583	0.601562	-0.0495134	0.0444095	-0.0550623	0.0190804								I		Dd	D		7	368756	371257	W		negative regulation of TOR signaling pathway (IMP)	Trimeric heat shock transcription factor, activates multiple genes in response to stresses that include hyperthermia; recognizes variable heat shock elements (HSEs) consisting of inverted NGAAN repeats; posttranslationally regulated
IME1	Inducer of MEiosis	YJR094C					Y			3	4																	Sp	A		10	605643	604561	C			Master regulator of meiosis that is active only during meiotic events, activates transcription of early meiotic genes through interaction with Ume6p, degraded by the 26S proteasome following phosphorylation by Ime2p
INO2	INOsitol requiring	YDR123C	SCS1|DIE1	HLH	47459	HLH	Y			22	19																		A		4	699466	698552	C		positive regulation of transcription from RNA polymerase II promoter (IMP, IPI)	Component of the heteromeric Ino2p/Ino4p basic helix-loop-helix transcription activator that binds inositol/choline-responsive elements (ICREs), required for derepression of phospholipid biosynthetic genes in response to inositol depletion
INO4	INOsitol requiring	YOL108C		HLH	47459	No hits	Y			22	20																		A		15	111886	111431	C		positive regulation of transcription from RNA polymerase II promoter (IMP, IPI, ISS)	Transcription factor required for derepression of inositol-choline-regulated genes involved in phospholipid synthesis; forms a complex, with Ino2p, that binds the inositol-choline-responsive element through a basic helix-loop-helix domain
IXR1	Intrastrand cross (X)-link Recognition	YKL032C	ORD1	HMG	47095,47095	HMG_box,HMG_box	Y			4	3																		U		11	381501	379708	C			Protein that binds DNA containing intrastrand cross-links formed by cisplatin, contains two HMG (high mobility group box) domains, which confer the ability to bend cisplatin-modified DNA; mediates aerobic transcriptional repression of COX5b
LEU3	LEUcine biosynthesis	YLR451W		Gal4	57701	Zn_clus	Y	Y	Y	10	9	10	0.775946	0.246447	0.582478	0.371745	0.60381	0.381445	21	1.41341	0.246447	0.565422	0.326882	0.575454	0.315445	HC			D		12	1036090	1038750	W	346		Zinc-finger transcription factor that regulates genes involved in branched chain amino acid biosynthesis and ammonia assimilation; positively regulated by alpha-isopropylmalate, an intermediate in leucine biosynthesis
LYS14	LYSine requiring	YDR034C		Gal4	57701	Zn_clus		Y	Y	0	0	8	0.553093	0.524306	0.17789	0.102572	0.150215	0.0568577	20	1.23414	0.487013	0.499718	0.172949	0.503526	0.133581	I			A		4	512107	509735	C	8	transcription activator activity (IMP, TAS)	Transcriptional activator involved in regulation of genes of the lysine biosynthesis pathway; requires 2-aminoadipate semialdehyde as co-inducer
MAC1	Metal binding ACtivator	YMR021C	CUA1	Copper-fist	57879	Copper-fist	Y			17	12																	Sp	A		13	318417	317164	C		positive regulation of transcription from RNA polymerase II promoter (IDA)	Copper-sensing transcription factor involved in regulation of genes required for high affinity copper transport
MATA1		MATA1	A1				Y			1	2																		R			0	0			transcription corepressor activity (IDA)	Expressed copy (at MATa) of a1; homeobox-domain protein that, along with alpha2, represses transcription of haploid-specific genes in diploid cells; a1 sequence is not present in SGD because the sequenced S288C strain is MATalpha, not MATa
MATALPHA2	MATing type protein ALPHA	YCR039C	ALPHA2	Homeobox	46689	Homeobox			Y	0	0								20	1.34339	0.618884	-0.063459	0.0272316	-0.0536562	0.0201997	I			R		3	200174	199542	C		transcription corepressor activity (TAS)	Homeobox-domain protein that, with Mcm1p, represses a-specific genes in haploids; acts with A1p to repress transcription of haploid-specific genes in diploids; one of two genes encoded by the MATalpha mating type cassette
MBP1	MluI-box Binding Protein	YDL056W		APSES	54616,48403	APSES,Ank,Ank	Y	Y	Y	127	87	7	0.971984	0.320743	0.477246	0.212246	0.503767	0.230945	20	1.3143	0.442611	0.602891	0.305928	0.625937	0.323462	HC		Cc	D		4	352877	355378	W		positive regulation of gene-specific transcription (IDA)/transcription repressor activity (IMP, IPI)	Transcription factor involved in regulation of cell cycle progression from G1 to S phase, forms a complex with Swi6p that binds to MluI cell cycle box regulatory element in promoters of DNA synthesis genes
MCM1	MiniChromosome Maintenance	YMR043W	FUN80	SRF-TF	55455	SRF-TF	Y		Y	43	44								20	1.46698		0.143408	0.111673	0.151675	0.0809455	I		Cc	D		13	353870	354730	W	35	cell-type-specific transcription and pheromone response; plays a central role in the formation of both repressor and activator complexes	Transcription factor involved in cell-type-specific transcription and pheromone response; plays a central role in the formation of both repressor and activator complexes
MET31	METhionine requiring	YPL038W		zf-C2H2	57667	zf-C2H2,zf-C2H2	Y	Y		31	19	9	0.767656	0.325494	0.569417	0.355006	0.587279	0.360759								HC		Sp	U		16	480532	481065	W		transcriptional regulation of the methionine biosynthetic genes	Zinc-finger DNA-binding protein, involved in transcriptional regulation of the methionine biosynthetic genes, similar to Met32p
MET32	METhionine requiring	YDR253C		zf-C2H2	57667	zf-C2H2,zf-C2H2	Y	Y	Y	14	15	7	0.708966	0.332616	0.550163	0.326715	0.562583	0.322867	21	1.28212	0.426616	0.627802	0.398741	0.639741	0.405576	HC			U		4	964562	963987	C		transcriptional regulation of the methionine biosynthetic genes	Zinc-finger DNA-binding protein, involved in transcriptional regulation of the methionine biosynthetic genes, similar to Met31p
MET4	METhionine requiring	YNL103W					Y			7	7																	Sp	A		14	427737	429755	W	-76	positive regulation of transcription from RNA polymerase II promoter (IDA)	Leucine-zipper transcriptional activator, responsible for the regulation of the sulfur amino acid pathway, requires different combinations of the auxiliary factors Cbf1p, Met28p, Met31p and Met32p
MGA1		YGR249W		HSF	46785	HSF_DNA-bind			Y	0	0								21	1.42125	0.602577	0.0954449	0.0290177	0.0883832	0.0284402	I			R		7	988054	989424	W			Protein similar to heat shock transcription factor; multicopy suppressor of pseudohyphal growth defects of ammonium permease mutants
MIG1	Multicopy Inhibitor of GAL gene expression	YGL035C	TDS22|SSN1|CAT4	zf-C2H2	57667	zf-C2H2,zf-C2H2	Y	Y	Y	3	3	7	0.691344	0.157891	0.548359	0.349951	0.568354	0.352601	21	1.25662	0.480581	0.531497	0.237016	0.545645	0.250757	HC		P	R		7	433067	431553	C	-27	specific transcriptional repressor activity	Transcription factor involved in glucose repression; sequence specific DNA binding protein containing two Cys2His2 zinc finger motifs; regulated by the SNF1 kinase and the GLC7 phosphatase
MIG2	Multicopy Inhibitor of GAL gene expression	YGL209W	MLZ1	zf-C2H2	57667	zf-C2H2		Y	Y	0	0	7	0.689451	0.145434	0.545694	0.337156	0.566324	0.343042	21	1.24517	0.47943	0.564061	0.280354	0.575956	0.279998	HC		P	R		7	95862	97010	W		specific transcriptional repressor activity (IGI, IMP)	Protein containing zinc fingers, involved in repression, along with Mig1p, of SUC2 (invertase) expression by high levels of glucose; binds to Mig1p-binding sites in SUC2 promoter
MIG3	Multicopy Inhibitor of Growth	YER028C		zf-C2H2	57667	zf-C2H2		Y	Y	0	0	7	0.709741	0.170451	0.554171	0.337525	0.568863	0.341377	21	1.25721	0.470357	0.575474	0.297445	0.589305	0.301224	HC			R		5	211875	210691	C		specific transcriptional repressor activity (IDA, IGI, ISS)	Probable transcriptional repressor involved in response to toxic agents such as hydroxyurea that inhibit ribonucleotide reductase; phosphorylation by Snf1p or the Mec1p pathway inactivates Mig3p, allowing induction of damage response genes
MOT2	Modulator Of Transcription	YER068W	SIG1|NOT4		57850,54928	RRM_1		Y		0	0	5	0.172532	0.989706	-0.391398	-0.265366	-0.385665	-0.27938								HA			R		5	293048	294811	W		transcription repressor activity (TAS)	Component of the CCR4-NOT complex, which has multiple roles in transcription regulation, mRNA degradation, and post-transcriptional modifications; with Ubc4p, ubiquitylates subunits of the nascent polypeptide-associated complex (NAC)
MOT3	Modifier of Transcription	YMR070W	ROX7	zf-C2H2	57667	zf-C2H2	Y			9	9																		D		13	409153	410625	W	43	transcription activator activity (TAS)	Nuclear transcription factor with two Cys2-His2 zinc fingers; involved in repression of a subset of hypoxic genes by Rox1p, repression of several DAN/TIR genes during aerobic growth, and repression of ergosterol biosynthetic genes
MSN2	Multicopy suppressor of SNF1 mutation	YMR037C		zf-C2H2	57667	zf-C2H2,zf-C2H2	Y	Y		82	44	5	0.267267	0.121687	0.362471	0.266096	0.36454	0.270185								HC		Sr	A		13	346516	344402	C		Transcriptional activator related to Msn4p; activated in stress conditions	Transcriptional activator related to Msn4p; activated in stress conditions, which results in translocation from the cytoplasm to the nucleus; binds DNA at stress response elements of responsive genes, inducing gene expression
MSN4	Multicopy suppressor of SNF1 mutation	YKL062W		zf-C2H2	57667	zf-C2H2,zf-C2H2	Y	Y		69	40	5	0.203103	0.171795	0.323705	0.248553	0.326814	0.254375								HC		Sr	A		11	322872	324764	W		Transcriptional activator related to Msn2p; activated in stress conditions	Transcriptional activator related to Msn2p; activated in stress conditions, which results in translocation from the cytoplasm to the nucleus; binds DNA at stress response elements of responsive genes, inducing gene expression
NDD1	Nuclear Division Defective	YOR372C					Y			56	31																		A		15	1036469	1034805	C		transcription coactivator activity (IDA, IMP)	Transcriptional activator essential for nuclear division; localized to the nucleus; essential component of the mechanism that activates the expression of a set of late-S-phase-specific genes
NDT80	Non-DiTyrosine	YHR124W		NDT80_PhoG	49417	NDT80_PhoG			Y	0	0								21	1.30993	0.54078	0.467225	0.177437	0.486525	0.183142	HC			A		8	356564	358447	W			Meiosis-specific transcription factor required for exit from pachytene and for full meiotic recombination; activates middle sporulation genes; competes with Sum1p for binding to promoters containing middle sporulation elements (MSE)
NHP10	Non-Histone Protein	YDL002C	HMO2	HMG	47095	HMG_box		Y		0	0	8	0.510013	0.15	0.533041	0.352975	0.551439	0.346645								HC			C		4	447576	446965	C		chromatin remodeling (IPI)	Protein related to mammalian high mobility group proteins; likely component of the INO80 complex, which is an ATP-dependent chromatin-remodeling complex
NHP6A	Non-Histone Protein	YPR052C		HMG	47095	HMG_box			Y	0	0								21	1.51428	0.735223	-0.594994	-0.355498	-0.603366	-0.363485	HA			C		16	665971	665690	C		chromatin remodeling (IMP) / positive regulation of transcription from RNA polymerase II promoter (IMP, IPI)	High-mobility group non-histone chromatin protein, functionally redundant with Nhp6Bp; homologous to mammalian high mobility group proteins 1 and 2; acts to recruit transcription factor Rcs1p to certain promoters
NHP6B	Non-Histone Protein	YBR089C-A	YBR090C-A	HMG	47095	HMG_box			Y	0	0								20	1.59687	0.731624	-0.571012	-0.380086	-0.575688	-0.384592	HA			C		2	426483	426184	C		chromatin remodeling (IMP) / positive regulation of transcription from RNA polymerase II promoter (IMP, IPI)	High-mobility group non-histone chromatin protein, functionally redundant with Nhp6Ap; homologous to mammalian high mobility group proteins 1 and 2; acts to recruit transcription factor Rcs1p to certain promoters
NRG1	Negative Regulator of Glucose-repressed genes	YDR043C		zf-C2H2	57667	zf-C2H2	Y		Y	69	55								21	1.29477	0.459729	0.594888	0.360306	0.606068	0.344757	HC	Y	P	R		4	543368	542673	C		transcription repressor activity (IDA)	Transcriptional repressor that recruits the Cyc8p-Tup1p complex to promoters; mediates glucose repression and negatively regulates a variety of processes including filamentous growth and alkaline pH response
OAF1	Oleate-Activated transcription Factor	YAL051W	YAF1	Gal4	57701	Zn_clus		Y	Y	0	0	9	0.847744	0.420635	0.489551	0.216396	0.50065	0.195636	21	1.4613	0.545346	0.503356	0.173764	0.516629	0.142512	HC			D		1	48565	51708	W		transcription activator activity (IMP, IPI, ISS) / negative regulation of transcription (IMP) / positive regulation of transcription (IGI, IMP, IPI)	Oleate-activated transcription factor, acts alone and as a heterodimer with Pip2p; activates genes involved in beta-oxidation of fatty acids and peroxisome organization and biogenesis
OPI1	OverProducer of Inositol	YHL020C					Y			11	4																		D		8	67453	66239	C		transcription corepressor activity (IPI) / negative regulation of transcription from RNA polymerase II promoter (IMP) / positive regulation of transcription from RNA polymerase II promoter (IMP)	Transcriptional regulator of a variety of genes; phosphorylation by protein kinase A stimulates Opi1p function in negative regulation of phospholipid biosynthetic genes; involved in telomere maintenance
PDR1	Pleiotropic Drug Resistance	YGL013C	TPE3|TPE1|TIL1|SMR2|NRA2|CYH3|BOR2|ANT1|AMY1	Gal4	57701	Zn_clus,Fungal_trans	Y	Y	Y	1	2	8	0.748738	0.208333	0.552328	0.332749	0.573552	0.329882	20	1.45952	0.527997	0.480429	0.20614	0.486678	0.174458	HC		Sr	D	A	7	472303	469097	C	-8	transcription activator activity (IDA, IMP) / transcription repressor activity (IMP)	Zinc cluster protein that is a master regulator involved in recruiting other zinc cluster proteins to pleiotropic drug response elements (PDREs) to fine tune the regulation of multidrug resistance genes
PDR3	Pleiotropic Drug Resistance	YBL005W	TPE2|AMY2	Gal4	57701	Zn_clus,Fungal_trans	Y			2	2																Y		D		2	217473	220403	W	-10	transcription activator activity (IDA, IMP) / transcription repressor activity (IMP)	Transcriptional activator of the pleiotropic drug resistance network, regulates expression of ATP-binding cassette (ABC) transporters through binding to cis-acting sites known as PDREs (PDR responsive elements)
PDR8	Pleiotropic Drug Resistance	YLR266C		Gal4	57701	Zn_clus,Fungal_trans		Y		0	0	8	0.463665	0.427885	0.434081	0.162253	0.442212	0.152519								HC			A	A	12	677726	675621	C		positive regulation of transcription from RNA polymerase II promoter (IGI, IPI)	Transcription factor; targets include ATP-binding cassette (ABC) transporters, major facilitator superfamily transporters, and other genes involved in the pleiotropic drug resistance (PDR) phenomenon
PHD1	PseudoHyphal Determinant	YKL043W		APSES	54616	APSES	Y	Y	Y	174	59	10	1.21274	0.208333	0.567118	0.300964	0.584192	0.317721	21	1.42857	0.486724	0.625937	0.323462	0.639906	0.337061	HC		P	A		11	356392	357492	W		positive regulation of transcription from RNA polymerase II promoter (IMP, ISS)	Transcriptional activator that enhances pseudohyphal growth; regulates expression of FLO11, an adhesin required for pseudohyphal filament formation; similar to StuA, an A. nidulans developmental regulator; potential Cdc28p substrate
PHO2	PHOsphate metabolism	YDL106C	phoB|GRF10|BAS2	Homeobox	46689	Homeobox	Y	Y	Y	91	43	6	0.773565	0.985937	-0.579042	-0.353325	-0.591396	-0.388191	20	1.5044	0.655336	-0.441373	-0.121437	-0.438269	-0.147677	HA			A		4	271901	270222	C	-58.01	transcription activator activity (IMP)	Homeobox transcription factor; regulatory targets include genes involved in phosphate metabolism; binds cooperatively with Pho4p to the PHO5 promoter; phosphorylation of Pho2p facilitates interaction with Pho4p
PHO4	PHOsphate metabolism	YFR034C	phoD	HLH	47459	HLH	Y	Y	Y	17	17	7	0.9517	0.261688	0.55216	0.282882	0.571216	0.305472	20	1.41215	0.430763	0.603284	0.389689	0.61619	0.39273	HC		P	U		6	225946	225008	C	47		Basic helix-loop-helix (bHLH) transcription factor of the myc-family; binds cooperatively with Pho2p to the PHO5 promoter; function is regulated by phosphorylation at multiple sites and by phosphate availability
PUT3	Proline UTilization	YKL015W		Gal4	57701	Zn_clus,Fungal_trans	Y	Y	Y	3	4	8	0.687825	0.205729	0.513726	0.301319	0.52917	0.287242	20	1.53349	0.463586	0.578235	0.318497	0.590043	0.292121	HC			A		11	408187	411126	W	-5	transcription activator activity (IDA, IMP)	Transcriptional activator of proline utilization genes, constitutively binds PUT1 and PUT2 promoter sequences and undergoes a conformational change to form the active state; has a Zn(2)-Cys(6) binuclear cluster domain
RAP1	Repressor Activator Protein	YNL216W	TUF1|TBA1|GRF1	SANT	52113,46689,46689	BRCT,Myb_DNA-binding	Y	Y	Y	67	68	10	0.74484	0.48126	0.450234	0.196338	0.462745	0.200883	21	1.3653	0.450406	0.610773	0.363531	0.623384	0.378161	HC		Sp	D	A	14	241690	244173	W	-148		DNA-binding protein involved in either activation or repression of transcription, depending on binding site context; also binds telomere sequences and plays a role in telomeric position effect (silencing) and telomere structure
RDR1	Repressor of Drug Resistance	YOR380W		Gal4	57701	Zn_clus,Fungal_trans		Y	Y	0	0	8	0.503884	0.397321	0.455767	0.200349	0.467237	0.191495	21	1.47799	0.458105	0.613168	0.346593	0.629453	0.35342	HC			D		15	1051288	1052928	W		transcription factor activity (IGI, IMP, ISS)	Transcriptional repressor involved in the control of multidrug resistance; negatively regulates expression of the PDR5 gene; member of the Gal4p family of zinc cluster proteins
RDS1	Regulator of Drug Sensitivity	YCR106W		Gal4	57701	Zn_clus	Y	Y	Y	7	9	7	0.606562	0.0639098	0.560663	0.388486	0.584491	0.380433	20	1.25963	0.384391	0.598126	0.395179	0.608323	0.380433	HC			A		3	310955	313453	W		transcription activator activity (IMP)	Zinc cluster transcription factor involved in conferring resistance to cycloheximide
RDS2	Regulator of Drug Sensitivity	YPL133C		Gal4	57701	Zn_clus		Y	Y	0	0	7	0.54776	0.255639	0.529463	0.302665	0.537159	0.269866	21	1.43299	0.519028	0.578818	0.221627	0.586695	0.185815	HC			A		16	301227	299887	C		transcription activator activity (IMP)	Zinc cluster transcriptional activator involved in conferring resistance to ketoconazole
REB1	RNA polymerase I Enhancer Binding protein	YBR049C	GRF2	SANT	46689	Myb_DNA-binding	Y	Y		156	177	9	0.484715	0.455556	0.384967	0.137784	0.406515	0.139318								HC		P	U		2	336816	334384	C			RNA polymerase I enhancer binding protein; DNA binding protein which binds to genes transcribed by both RNA polymerase I and RNA polymerase II; required for termination of RNA polymerase I transcription
REI1	REquired for Isotropic bud growth	YBR267W		zf-C2H2				Y		0	0	7	0.352167	0.261905	0.501321	0.30132	0.510853	0.294208								HC			U		2	739836	741017	W			Cytoplasmic pre-60S factor; required for the correct recycling of shuttling factors Alb1, Arx1 and Tif6 at the end of the ribosomal large subunit biogenesis; involved in bud growth in the mitotic signaling network
RFX1		YLR176C	CRT1	RFX	46785	RFX_DNA_binding	Y	Y		6	5	8	0.584514	0.504808	0.326799	0.220665	0.331916	0.199								HC			D		12	510234	507799	C		specific transtranscription activator activity (IMP)lved in the negative regulation of DPP1 and PHR1	Major transcriptional repressor of DNA-damage-regulated genes, recruits repressors Tup1p and Cyc8p to their promoters; involved in DNA damage and replication checkpoint pathway; similar to a family of mammalian DNA binding RFX1-4 proteins
RGM1		YMR182C		zf-C2H2	57667	zf-C2H2,zf-C2H2		Y		0	0	5	0.229887	0.223194	0.386994	0.228679	0.389249	0.235798								HC			R		13	625166	624531	C		negative regulation of transcription from RNA polymerase II promoter (IDA)	Putative transcriptional repressor with proline-rich zinc fingers; overproduction impairs cell growth
RGT1	Restores Glucose Transport	YKL038W		Gal4	57701	Zn_clus	Y	Y	Y	4	2	11	1.108	0.560789	-0.114258	0.0547871	-0.117792	0.0255704	20	1.31674	0.572246	0.202893	0.0922491	0.218781	0.0639228	I			D		11	365248	368760	W		ranscription activator activity (TAS) / transcription corepressor activity (TAS)/ transcription repressor activity (IDA)	Glucose-responsive transcription factor that regulates expression of several glucose transporter (HXT) genes in response to glucose; binds to promoters and acts both as a transcriptional activator and repressor
RIM101	Regulator of IME2	YHL027W	RIM1	zf-C2H2	57667	zf-C2H2,zf-C2H2	Y	Y		1	2	7	0.242096	0.354167	0.434271	0.270902	0.404667	0.222374								HC			R		8	51109	52986	W		specific transcriptional repressor activity (IDA) / negative regulation of transcription from RNA polymerase II promoter (IDA)	Transcriptional repressor involved in response to pH and in cell wall construction; required for alkaline pH-stimulated haploid invasive growth and sporulation; activated by proteolytic processing; similar to A. nidulans PacC
RLM1	Resistance to Lethality of MKK1P386 overexpression	YPL089C		SRF-TF	55455	SRF-TF	Y			27	19																	Dd	A		16	381147	379117	C		transcription activator activity (IDA, IMP)	MADS-box transcription factor, component of the protein kinase C-mediated MAP kinase pathway involved in the maintenance of cell integrity; phosphorylated and activated by the MAP-kinase Slt2p
RME1		YGR044C	CSP1	zf-C2H2	No hits	zf-C2H2	Y			10	5																		R		7	583896	582994	C	14		Zinc finger protein involved in control of meiosis; prevents meiosis by repressing IME1 expression and promotes mitosis by activating CLN2 expression; directly repressed by a1-a2 regulator; mediates cell type control of sporulation
ROX1	Repressor Of hypoXic genes	YPR065W	REO1	HMG	47095	HMG_box	Y	Y		29	16	8	0.746557	0.722411	-0.272211	-0.0615071	-0.302514	-0.098621								HA	Y	P	R		16	679690	680796	W		specific transcriptional repressor activity (IGI, IMP) / Heme-dependent repressor of hypoxic genes; negative regulation of transcription from RNA polymerase II promoter (IGI, IMP)	Heme-dependent repressor of hypoxic genes; contains an HMG domain that is responsible for DNA bending activity
RPH1	Regulator of PHR1	YER169W		zf-C2H2	57667	JmjN,JmjC,zf-C2H2,zf-C2H2	Y	Y	Y	1	2	8	0.533387	0.4375	0.373785	0.179624	0.384448	0.1796	21	1.41211	0.540817	0.393466	0.137711	0.413664	0.146946	HC			R		5	523364	525754	W		specific transcriptional repressor activity (IDA) / JmjC domain-containing histone demethylase which can specifically demethylate H3K36 tri- and dimethyl modification states; transcriptional repressor of PHR1	JmjC domain-containing histone demethylase which can specifically demethylate H3K36 tri- and dimethyl modification states; transcriptional repressor of PHR1; Rph1p phosphorylation during DNA damage is under control of the MEC1-RAD53 pathway
RPN4	Regulatory Particle Non-ATPase	YDL020C	UFD5|SON1	zf-C2H2			Y	Y	Y	46	56	7	0.366684	0.192199	0.53673	0.36703	0.561014	0.366225	20	1.22834	0.400249	0.610002	0.405567	0.623142	0.41166	HC			A		4	416706	415111	C		transcription activator activity (IDA, IMP) / Transcription factor that stimulates expression of proteasome genes / RPN4 is transcriptionally regulated by various stress responses	Transcription factor that stimulates expression of proteasome genes; Rpn4p levels are in turn regulated by the 26S proteasome in a negative feedback control mechanism; RPN4 is transcriptionally regulated by various stress responses
RSC3	Remodel the Structure of Chromatin	YDR303C		Gal4	57701	Zn_clus		Y	Y	0	0	7	0.887958	0.15035	0.532762	0.296307	0.564475	0.314208	21	1.33428	0.405946	0.587503	0.336436	0.599788	0.351543	HC			C		4	1071383	1068726	C			Component of the RSC chromatin remodeling complex; essential gene required for maintenance of proper ploidy and regulation of ribosomal protein genes and the cell wall/stress response; highly similar to Rsc30p
RSC30	Remodel the Structure of Chromatin	YHR056C		Gal4	57701	Zn_clus		Y	Y	0	0	8	0.739797	0.0576923	0.572759	0.361563	0.599014	0.378402	21	1.38613	0.280429	0.621488	0.449418	0.638474	0.471137	HC			C	A	8	217836	215185	C			Component of the RSC chromatin remodeling complex; non-essential gene required for regulation of ribosomal protein genes and the cell wall/stress response; highly similar to Rsc3p; null mutants are osmosensitive
RSF2	ReSpiration Factor (ZMS1)	YJR127C	ZMS1	zf-C2H2	57667	zf-C2H2		Y		0	0	9	0.843515	0.311111	0.507863	0.271774	0.534179	0.281641								HC			U	A	10	663049	658907	C			Zinc-finger protein involved in transcriptional control of both nuclear and mitochondrial genes, many of which specify products required for glycerol-based growth, respiration, and other functions
RTG3	ReTroGrade regulation	YBL103C		HLH	47459	HLH	Y		Y	35	25								20	1.35224	0.469058	0.586005	0.309032	0.596644	0.316815	HC			A		2	23535	22075	C			Basic helix-loop-helix-leucine zipper (bHLH/Zip) transcription factor that forms a complex with another bHLH/Zip protein, Rtg1p, to activate the retrograde (RTG) and TOR pathways
SFL1	Suppressor gene for FLocculation	YOR140W		HSF	46785	HSF_DNA-bind			Y	0	0								21	1.48059	0.6495	-0.491179	-0.156358	-0.50569	-0.153652	HA			D		15	586982	589282	W		specific transcriptional repressor activity (IDA, IMP) / transcription activator activity (IMP)	Transcriptional repressor and activator; involved in repression of flocculation-related genes, and activation of stress responsive genes; negatively regulated by cAMP-dependent protein kinase A subunit Tpk2p
SFP1	Split Finger Protein	YLR403W		zf-C2H2	No hits	zf-C2H2,zf-C2H2	Y		Y	18	15								21	1.40613	0.70827	-0.446017	-0.236343	-0.455903	-0.276678	HA		Sr	U		12	925567	927618	W			Transcription factor that controls expression of many ribosome biogenesis genes in response to nutrients and stress, regulates G2/M transitions during mitotic cell cycle and DNA-damage response, involved in cell size modulation
SIP4	SNF1-Interacting Protein	YJL089W		Gal4	57701	Zn_clus	Y	Y	Y	3	4	7	0.758681	0.298372	0.501358	0.28954	0.517498	0.242125	20	1.44986	0.476942	0.574248	0.28954	0.588382	0.263693	HC			A		10	265920	268409	W		positive regulation of gluconeogenesis (IMP, IPI)	C6 zinc cluster transcriptional activator that binds to the carbon source-responsive element (CSRE) of gluconeogenic genes; involved in the positive regulation of gluconeogenesis; regulated by Snf1p protein kinase; localized to the nucleus
SKN7	Suppressor of Kre Null	YHR206W	POS9|BRY1	HSF	46785,52172	HSF_DNA-bind,Response_reg	Y	Y	Y	131	75	6	0.695689	0.170513	0.518632	0.3431	0.523609	0.321617	21	1.60903	0.47812	0.612422	0.386731	0.622598	0.367069	HC		Dd	U		8	512732	514600	W			Nuclear response regulator and transcription factor, part of a branched two-component signaling system; required for optimal induction of heat-shock genes in response to oxidative stress; involved in osmoregulation
SKO1	Suppressor of PKA Overexpression	YNL167C	ACR1	bZIP	No hits	bZIP_1	Y			11	6																		D		14	321361	319418	C	-110	negative regulation of transcription from RNA polymerase II promoter (IMP)	Basic leucine zipper (bZIP) transcription factor of the ATF/CREB family, forms a complex with Tup1p and Ssn6p to both activate and repress transcription; cytosolic and nuclear protein involved in osmotic and oxidative stress responses
SMP1	Second MEF2-like Protein 1	YBR182C		SRF-TF	55455	SRF-TF	Y		Y	1	1								21	1.55707	0.656929	-0.400892	-0.0575107	-0.399229	-0.0770699	HA			A		2	594859	593501	C		transcription factor activity (IPI, ISS)	Putative transcription factor involved in regulating the response to osmotic stress; member of the MADS-box family of transcription factors
SNF1	Sucrose NonFermenting	YDR477W	PAS14|HAF3|GLC2|CCR1|CAT1		56112	Pkinase	Y			2	1																		D		4	1412366	1414267	W	304	negative regulation of translation (IGI, IMP) / positive regulation of gluconeogenesis (IMP)	AMP-activated serine/threonine protein kinase found in a complex containing Snf4p and members of the Sip1p/Sip2p/Gal83p family; required for transcription of glucose-repressed genes, thermotolerance, sporulation, and peroxisome biogenesis
SNT2		YGL131C		SANT	57903	BAH,PHD,Myb_DNA-binding,PHD	Y			15	15																		U		7	265864	261653	C			DNA binding protein with similarity to the S. pombe Snt2 protein; computational analysis suggests a role in regulation of expression of genes encoding amine transporters
SOK2	Suppressor Of Kinase	YMR016C		APSES	54616	APSES	Y	Y		91	31	11	1.27512	0.473354	0.543066	0.260018	0.557514	0.260018								HC	Y	Cc	R		13	305592	303235	C			Nuclear protein that plays a regulatory role in the cyclic AMP (cAMP)-dependent protein kinase (PKA) signal transduction pathway; negatively regulates pseudohyphal differentiation; homologous to several transcription factors
SPT15	SuPpressor of Ty	YER148W	TBP1|BTF1		55945,55945	TBP,TBP			Y	0	0								21	1.30277	0.705799	-0.537443	-0.234276	-0.542255	-0.244809	HA			U		5	465298	466020	W	110		TATA-binding protein, general transcription factor that interacts with other factors to form the preinitiation complex at promoters, essential for viability
SPT2	SuPpressor of Ty	YER161C	EXA1|SIN1		No hits	SPT2	Y			35	9																		R		5	500343	499342	C	127	negative regulation of transcription from RNA polymerase II promoter (IMP)	Protein involved in negative regulation of transcription; required for RNA polyadenylation; exhibits regulated interactions with both histones and SWI-SNF components, has similarity to mammalian HMG1 proteins
SPT23	SuPpressor of Ty	YKL020C			48403,81296	TIG,Ank,Ank	Y			25	7																		A		11	401723	398475	C		transcription activator activity (IMP) / positive regulation of transcription from RNA polymerase II promoter (IMP)	ER membrane protein involved in regulation of OLE1 transcription, acts with homolog Mga2p; inactive ER form dimerizes and one subunit is then activated by ubiquitin/proteasome-dependent processing followed by nuclear targeting
SRD1		YCR018C		GATA	57716	GATA		Y	Y	0	0	8	0.960635	0.569461	0.19433	0.137145	0.168415	0.0933244	20	1.25359	0.543633	0.525366	0.221599	0.53211	0.200513	I			U	R	3	148901	148236	C	9		Protein involved in the processing of pre-rRNA to mature rRNA; contains a C2/C2 zinc finger motif; srd1 mutation suppresses defects caused by the rrp1-1 mutation
STB1	Sin Three Binding protein	YNL309W					Y			30	14																		A		14	52661	53923	W		transcription activator activity (IDA)	Protein with a role in regulation of MBF-specific transcription at Start, phosphorylated by Cln-Cdc28p kinases in vitro; unphosphorylated form binds Swi6p and binding is required for Stb1p function; expression is cell-cycle regulated
STB2	Sin Three Binding protein	YMR053C					Y			7	9																		R		13	382897	380345	C		transcription repressor activity (IPI)	Protein that interacts with Sin3p in a two-hybrid assay and is part of a large protein complex with Sin3p and Stb1p
STB3	Sin Three Binding protein	YDR169C							Y	0	0								21	1.24331	0.681247	-0.543344	-0.245498	-0.544185	-0.27451	HA			A		4	793887	792346	C		positive regulation of transcription from RNA polymerase II promoter by glucose (IMP)	Ribosomal RNA processing element (RRPE)-binding protein involved in the induction of non-ribosomal protein growth genes by glucose; binds Sin3p in a two-hybrid assay
STB4	Sin Three Binding protein	YMR019W		Gal4	57701	Zn_clus,Fungal_trans	Y	Y		6	5	7	0.372072	0.493789	0.191937	0.118724	0.159508	0.0667643								I			U		13	312155	315004	W			Protein that binds Sin3p in a two-hybrid assay; contains a Zn(II)2Cys6 zinc finger domain characteristic of DNA-binding proteins; computational analysis suggests a role in regulation of expression of genes encoding transporters
STB5	Sin Three Binding protein	YHR178W		Gal4	57701	Zn_clus,Fungal_trans	Y	Y		16	15	8	0.927616	0.414352	0.50198	0.25171	0.517647	0.246622								HC	Y		U		8	459299	461530	W			Activator of multidrug resistance genes, forms a heterodimer with Pdr1p; contains a Zn(II)2Cys6 zinc finger domain that interacts with a PDRE (pleotropic drug resistance element) in vitro; binds Sin3p in a two-hybrid assay
STE12	STErile	YHR084W			No hits	STE	Y	Y		175	105	8	0.354812	0.680556	-0.375468	-0.0781396	-0.368992	-0.0991223								HA		Cc	A		8	274176	276242	W	65.64	positive regulation of transcription from RNA polymerase II promoter by pheromones (IMP)	Transcription factor that is activated by a MAP kinase signaling cascade, activates genes involved in mating or pseudohyphal/invasive growth pathways; cooperates with Tec1p transcription factor to regulate genes specific for invasive growth
STP1	Species-specific tRNA Processing	YDR463W	SSY2|BAP1	zf-C2H2	57667	zf-C2H2	Y			20	13																		A		4	1386809	1388368	W	298	positive regulation of transcription from RNA polymerase II promoter (IGI, IMP, ISS)	Transcription factor, undergoes proteolytic processing by SPS (Ssy1p-Ptr3p-Ssy5p)-sensor component Ssy5p in response to extracellular amino acids; activates transcription of amino acid permease genes and may have a role in tRNA processing
STP2	protein with similarity to Stp1p	YHR006W		zf-C2H2	No hits	zf-C2H2			Y	0	0								20	1.4278	0.372164	0.615141	0.434182	0.629154	0.455063	HC			A		8	117809	119434	W		positive regulation of transcription from RNA polymerase II promoter (IGI, IMP, ISS)	Transcription factor, activated by proteolytic processing in response to signals from the SPS sensor system for external amino acids; activates transcription of amino acid permease genes
STP3	protein with similarity to Stp1p	YLR375W		zf-C2H2	57667	zf-C2H2		Y		0	0	9	0.780367	0.403623	0.527972	0.251026	0.550795	0.274024								HC			U		12	871696	872727	W			Zinc-finger protein of unknown function, possibly involved in pre-tRNA splicing and in uptake of branched-chain amino acids
STP4	protein with similarity to Stp1p	YDL048C		zf-C2H2	57667	zf-C2H2	Y	Y	Y	1	1	9	0.724971	0.399167	0.538182	0.248667	0.556896	0.270752	21	1.39385	0.426439	0.622025	0.417978	0.63831	0.432324	HC			U		4	368211	366739	C			Protein containing a Kruppel-type zinc-finger domain; has similarity to Stp1p, Stp2p, and Stp3p
SUM1	SUppresor of Mar1-1	YDR310C					Y	Y	Y	37	35	9	0.973305	0.906667	-0.584251	-0.39243	-0.600092	-0.440709	20	1.49668	0.769362	-0.590273	-0.413973	-0.601374	-0.448684	HA	Y	Dd	R		4	1084313	1081125	C		transcription repressor activity (IDA) / negative regulation of transcription (IDA)	Transcriptional repressor required for mitotic repression of middle sporulation-specific genes; also acts as general replication initiation factor; involved in telomere maintenance, chromatin silencing; regulated by pachytene checkpoint
SUT1	Sterol UpTake	YGL162W					Y			141	43																Y		U		7	198144	199043	W			Transcription factor of the Zn[II]2Cys6 family involved in sterol uptake; involved in induction of hypoxic gene expression
SUT2		YPR009W							Y	0	0								20	1.27908	0.549969	0.476373	0.158846	0.476373	0.113022	HC			U		16	576549	577355	W			Putative transcription factor; multicopy suppressor of mutations that cause low activity of the cAMP/protein kinase A pathway; highly similar to Sut1p
SWI4	SWItching deficient	YER111C	ART1	APSES	48403,54616	APSES,Ank,Ank	Y	Y		145	69	8	0.50802	0.466346	0.286299	0.0473293	0.298782	0.04227								HC	Y	Cc	A		5	385872	382591	C		positive regulation of gene-specific transcription (IDA)	DNA binding component of the SBF complex (Swi4p-Swi6p), a transcriptional activator that in concert with MBF (Mbp1-Swi6p) regulates late G1-specific transcription of targets including cyclins and genes required for DNA synthesis and repair
SWI5	SWItching deficient	YDR146C		zf-C2H2	57667	zf-C2H2,zf-C2H2,AT_hook	Y	Y		88	41	8	0.576713	0.379808	0.545061	0.329921	0.554301	0.320024								HC		Cc	A	A	4	750740	748611	C		transcription activator activity (IDA)	Transcription factor that activates transcription of genes expressed at the M/G1 phase boundary and in G1 phase; localization to the nucleus occurs during G1 and appears to be regulated by phosphorylation by Cdc28p kinase
SWI6	SWItching deficient	YLR182W	SDS11|PSL8		48403	Ank,Ank	Y			161	78																	Cc	A		12	517942	520353	W		positive regulation of gene-specific transcription (IDA, IMP)	Transcription cofactor, forms complexes with DNA-binding proteins Swi4p and Mbp1p to regulate transcription at the G1/S transition; involved in meiotic gene expression; localization regulated by phosphorylation; potential Cdc28p substrate
TBF1	TTAGGG repeat-Binding Factor	YPL128C	LPI16	SANT	46689	Myb_DNA-binding		Y	Y	0	0	8	0.900189	0.475171	0.463493	0.195995	0.467873	0.196004	20	1.28177	0.531008	0.552693	0.23148	0.569405	0.228952	HC			U	R	16	308220	306532	C	-81.5		Telobox-containing general regulatory factor; binds to TTAGGG repeats within subtelomeric anti-silencing regions (STARs) and possibly throughout the genome and mediates their insulating capacity by blocking silent chromatin propagation
TBS1	ThiaBendazole Sensitive	YBR150C		Gal4	57701	Zn_clus,Fungal_trans		Y	Y	0	0	8	0.775148	0.25	0.545959	0.339161	0.557301	0.323146	20	1.21178	0.377828	0.613799	0.396047	0.623462	0.39331	HC			U		2	544487	541203	C			Putative protein of unknown function; the authentic, non-tagged protein is detected in highly purified mitochondria in high-throughput studies
TEA1	Ty Enhancer Activator	YOR337W		Gal4	57701	Zn_clus,Fungal_trans		Y	Y	0	0	8	0.834445	0.29375	0.543654	0.28666	0.563776	0.285569	20	0.93449	0.629211	-0.373323	-0.0329018	-0.381409	-0.0715637	I			A	A	15	954341	956620	W	193		Ty1 enhancer activator required for full levels of Ty enhancer-mediated transcription; C6 zinc cluster DNA-binding protein
TEC1	Transposon Enhancement Control	YBR083W	ROC1	TEA	No hits	TEA	Y	Y	Y	55	35	8	0.649426	0.536932	0.247339	0.0905941	0.242149	0.0651371	20	1.34994	0.562964	0.427686	0.173564	0.441068	0.150609	HC	Y		A		2	409163	410623	W		positive regulation of transcription from RNA polymerase II promoter (IDA)	Transcription factor required for full Ty1 epxression, Ty1-mediated gene activation, and haploid invasive and diploid pseudohyphal growth; TEA/ATTS DNA-binding domain family member
THI2	THIamine metabolism	YBR240C	phoF|PHO6	Gal4	57701	Zn_clus	Y			6	8																		A		2	701837	700485	C		transcription activator activity (IMP, ISS)	Zinc finger protein of the Zn(II)2Cys6 type, probable transcriptional activator of thiamine biosynthetic genes
THO2	suppressor of the Transcriptional defect of Hpr1 by Overexpression	YNL139C	RLR1|LDB5|ZRG13				Y			0	0																		U		14	365719	360926	C			Subunit of the THO complex, which is required for efficient transcription elongation and involved in transcriptional elongation-associated recombination; required for LacZ RNA expression from certain plasmids
TOD6	Twin Of Dot6p	YBL054W	PBF1	SANT	46689	Myb_DNA-binding			Y	0	0								21	1.34047	0.471715	0.613324	0.322735	0.626684	0.318564	HC			U		2	117592	119169	W			Protein involved in rRNA and ribosome biogenesis; binds polymerase A and C motif; subunit of the RPD3L histone deacetylase complex; similar to Dot6p; contains chromatin specific SANT domain
TOS8	Target Of Sbf	YGL096W		Homeobox	46689	Homeobox		Y		0	0	8	0.712275	0.588942	0.0143283	0.0956412	-0.00579937	0.0429568								I		Sr	U		7	325334	326164	W			Homeodomain-containing protein and putative transcription factor found associated with chromatin; target of SBF transcription factor; induced during meiosis and under cell-damaging conditions; similar to Cup9p transcription factor
TYE7	Ty-mediated Expression	YOR344C	SGC1	HLH	47459	HLH	Y	Y	Y	36	34	7	0.299713	0.414286	0.317203	0.175785	0.310298	0.166324	20	1.33946	0.47203	0.603842	0.338985	0.616455	0.329117	HC			A	A	15	978066	977191	C	199	positive regulation of glycolysis (IGI, IMP)	Serine-rich protein that contains a basic-helix-loop-helix (bHLH) DNA binding motif; binds E-boxes of glycolytic genes and contributes to their activation; may function as a transcriptional activator in Ty1-mediated gene expression
UGA3	Utilization of Gaba	YDL170W		Gal4	57701	Zn_clus	Y	Y		1	1	8	0.628853	0.171875	0.543538	0.355814	0.570133	0.359656								HC			A	A	4	156319	157905	W		positive regulation of transcription, DNA-dependent (IDA)	Transcriptional activator necessary for gamma-aminobutyrate (GABA)-dependent induction of GABA genes (such as UGA1, UGA2, UGA4); zinc-finger transcription factor of the Zn(2)-Cys(6) binuclear cluster domain type; localized to the nucleus
UME6	Unscheduled Meiotic gene Expression	YDR207C	RIM16|NIM2|CAR80	Gal4	57701	Zn_clus	Y	Y	Y	70	75	9	0.956814	0.270833	0.552904	0.348419	0.577466	0.363192	20	1.3141	0.490118	0.543504	0.299356	0.554161	0.29406	HC		Sp	D		4	867520	865010	C		negative regulation of transcription, mitotic (IMP) / positive regulation of meiosis (IMP)	Key transcriptional regulator of early meiotic genes, binds URS1 upstream regulatory sequence, couples metabolic responses to nutritional cues with initiation and progression of meiosis, forms complex with Ime1p, and also with Sin3p-Rpd3p
UPC2	UPtake Control	YDR213W	MOX4	Gal4	57701	Zn_clus		Y		0	0	7	0.769848	0.586377	-0.167197	0.00734678	-0.163818	0.000126837								I			U		4	889749	892490	W			Sterol regulatory element binding protein, induces transcription of sterol biosynthetic genes and of DAN/TIR gene products; Ecm22p homolog; relocates from intracellular membranes to perinuclear foci on sterol depletion
URC2	URacil Catabolism	YDR520C	RRT4	Gal4	57701	Zn_clus	Y	Y	Y	0	0	10	0.881464	0.52402	0.268245	0.103798	0.269357	0.0842828	20	1.3141	0.538759	0.470065	0.166341	0.484362	0.14326	HC			U		4	1483396	1481078	C			Putative Zn(II)2Cys6 motif containing transcription factor; non-essential gene identified in a screen for mutants with increased levels of rDNA transcription; similar to S. kluyveri Urc2p involved in uracil catabolism
USV1	Up in StarVation	YPL230W	NSF1	zf-C2H2	57667	zf-C2H2,zf-C2H2		Y	Y	0	0	5	0.179133	0.241772	0.329946	0.210293	0.331616	0.21793	20	1.21336	0.494358	0.545564	0.261112	0.559362	0.244673	HC			A		16	115312	116487	W		positive regulation of transcription from RNA polymerase II promoter by carbon catabolites (IEP, IMP)	Putative transcription factor containing a C2H2 zinc finger; mutation affects transcriptional regulation of genes involved in growth on non-fermentable carbon sources, response to salt stress and cell wall biosynthesis
XBP1	XhoI site-Binding Protein	YIL101C		APSES	54616	No hits	Y	Y	Y	18	15	7	0.721517	0.474086	0.325101	0.136089	0.30586	0.0870543	20	1.43324	0.482517	0.555267	0.264906	0.567255	0.235036	HC			R		9	177247	175304	C			Transcriptional repressor that binds to promoter sequences of the cyclin genes, CYS3, and SMF2; expression is induced by stress or starvation during mitosis, and late in meiosis; member of the Swi4p/Mbp1p family; potential Cdc28p substrate
YAP1	Yeast AP-1	YML007W	SNQ3|PAR1	bZIP	111430	bZIP_1	Y		Y	15	18								20	1.21318	0.608419	0.0725506	0.00887056	0.0828013	-0.000281235	I		Dd	U		13	253848	255800	W	-8		Basic leucine zipper (bZIP) transcription factor required for oxidative stress tolerance; activated by H2O2 through the multistep formation of disulfide bonds and transit from the cytoplasm to the nucleus; mediates resistance to cadmium
YAP3	Yeast AP-1	YHL009C		bZIP	No hits	bZIP_1	Y	Y		1	1	8	0.447801	0.668269	-0.351479	-0.0680099	-0.357928	-0.074701								HA			U		8	85056	84064	C			Basic leucine zipper (bZIP) transcription factor
YAP5	Yeast AP-1	YIR018W		bZIP	No hits	bZIP_1	Y			34	13																	Sr	A		9	384606	385343	W		positive regulation of transcription from RNA polymerase II promoter (IDA)	Basic leucine zipper (bZIP) transcription factor
YAP6	Yeast homolog of AP-1	YDR259C	HAL7	bZIP	No hits	bZIP_1	Y		Y	69	28								20	1.44104	0.553629	0.487499	0.193638	0.506389	0.188615	HC		Sr	A		4	975779	974628	C		positive regulation of transcription from RNA polymerase II promoter (ISS)	Putative basic leucine zipper (bZIP) transcription factor; overexpression increases sodium and lithium tolerance; computational analysis suggests a role in regulation of expression of genes involved in carbohydrate metabolism
YAP7	Yeast AP-1	YOL028C		bZIP	No hits	bZIP_1	Y			53	54																		A		15	271371	270634	C		positive regulation of transcription from RNA polymerase II promoter (ISS)	Putative basic leucine zipper (bZIP) transcription factor
YBR239C		YBR239C		Gal4	57701,55785	Zn_clus,PAS		Y	Y	0	0	8	0.573259	0.433823	0.383408	0.190725	0.398562	0.161528	20	1.2414	0.511118	0.504413	0.232325	0.510661	0.203087	HC			U		2	699938	698349	C			Putative protein of unknown function; green fluorescent protein (GFP)-fusion protein localizes to the cytoplasm and nucleus; plays a role in restricting Ty1 transposition
YER130C		YER130C		zf-C2H2	57667	zf-C2H2,zf-C2H2		Y	Y	0	0	9	0.728751	0.458261	0.310763	0.1466	0.332126	0.154931	20	1.25204	0.532128	0.435702	0.133387	0.459138	0.149205	HC			U		5	422442	421111	C			Protein of unknown function
YER184C		YER184C		Gal4	57701	Zn_clus,Fungal_trans		Y		0	0	8	0.842549	0.336538	0.521898	0.289982	0.533131	0.26597								HC			U	A	5	558675	556291	C			Putative zinc cluster protein; deletion confers sensitivity to Calcufluor white, and prevents growth on glycerol or lactate as sole carbon source
YGR067C		YGR067C		zf-C2H2	57667	zf-C2H2,zf-C2H2		Y	Y	0	0	14	1.26794	0.348418	0.554015	0.360868	0.579097	0.376975	20	1.23638	0.402984	0.604211	0.334691	0.618682	0.352972	HC			U		7	624790	622406	C			Putative protein of unknown function; contains a zinc finger motif similar to that of Adr1p
YHP1	Yeast Homeo-Protein	YDR451C		Homeobox	46689	Homeobox	Y			2	2																	Cc	R		4	1362174	1361113	C		pecific transcriptional repressor activity (IDA, IGI, IPI)	One of two homeobox transcriptional repressors (see also Yox1p), that bind to Mcm1p and to early cell cycle box (ECB) elements of cell cycle regulated genes, thereby restricting ECB-mediated transcription to the M/G1 interval
YKL222C		YKL222C		Gal4	57701	Zn_clus,Fungal_trans		Y	Y	0	0	9	0.836757	0.49537	0.389198	0.1083	0.391163	0.0991797	21	1.42224	0.48568	0.621035	0.26236	0.636505	0.270574	HC			U		11	5621	3504	C			Protein of unknown function that may interact with ribosomes, based on co-purification experiments; similar to transcriptional regulators from the zinc cluster (binuclear cluster) family; null mutant is sensitive to caffeine
YLL054C		YLL054C		Gal4	57701	Zn_clus		Y	Y	0	0	7	0.779852	0.193877	0.549009	0.344173	0.569091	0.334422	18	1.44603	0.380032	0.600894	0.385154	0.620904	0.378748	HC			A		12	35203	32894	C		transcription activator activity (ISS)	Putative protein of unknown function with similarity to Pip2p, an oleate-specific transcriptional activator of peroxisome proliferation; YLL054C is not an essential gene
YLR278C		YLR278C		Gal4	57701	Zn_clus,Fungal_trans		Y		0	0	8	0.677865	0.408482	0.488764	0.245528	0.495201	0.215016								HC			U		12	704026	700001	C			Zinc-cluster protein; green fluorescent protein (GFP)-fusion protein localizes to the nucleus; mutant shows moderate growth defect on caffeine; YLR278C is not an essential gene
YML081W		YML081W		zf-C2H2	57667	zf-C2H2,zf-C2H2	Y	Y	Y	4	1	9	0.78862	0.276573	0.513093	0.305936	0.541389	0.319541	21	1.3195	0.442011	0.592749	0.337013	0.609094	0.350381	HC			U		13	104777	108532	W			Putative protein of unknown function; green fluorescent protein (GFP)-fusion protein localizes to the nucleus; YML081w is not an essential gene
YNR063W		YNR063W		Gal4	57701	Zn_clus,Fungal_trans		Y	Y	0	0	8	0.498893	0.4875	0.189865	0.126003	0.188247	0.0955991	20	1.35199	0.48667	0.593595	0.296256	0.607025	0.262624	I			U	A	14	746943	748766	W			Putative zinc-cluster protein of unknown function
YOX1		YML027W		Homeobox	46689	Homeobox	Y	Y	Y	6	8	8	0.552755	0.904412	-0.54385	-0.281067	-0.558675	-0.322123	20	1.35731	0.692739	-0.454335	-0.149186	-0.454509	-0.193186	HA		P	R		13	221406	222563	W		specific transcriptional repressor activity (IDA, IGI, IMP)	Homeodomain-containing transcriptional repressor, binds to Mcm1p and to early cell cycle boxes (ECBs) in the promoters of cell cycle-regulated genes expressed in M/G1 phase; expression is cell cycle-regulated; potential Cdc28p substrate
YPR013C		YPR013C		zf-C2H2	57667	zf-C2H2,zf-C2H2		Y	Y	0	0	9	0.806906	0.548562	0.233421	0.16326	0.220088	0.116182	20	1.23289	0.61159	-0.0730021	0.0480185	-0.0805212	0.0208993	I			U		16	585582	584629	C			Putative zinc finger protein; YPR013C is not an essential gene
YPR015C		YPR015C		zf-C2H2	57667	zf-C2H2,zf-C2H2			Y	0	0								20	1.16883	0.603347	-0.0205359	0.0614631	-0.0265887	0.0343351	I			U		16	591023	590280	C			Putative protein of unknown function; overexpression causes a cell cycle delay or arrest
YPR022C		YPR022C		zf-C2H2	57667	zf-C2H2		Y		0	0	7	0.461025	0.249576	0.500988	0.309356	0.517948	0.30798								HC			U		16	607309	603908	C			Putative protein of unknown function; green fluorescent protein (GFP)-fusion protein localizes to both the cytoplasm and the nucleus and is induced in response to the DNA-damaging agent MMS
YPR196W		YPR196W		Gal4	57701	Zn_clus,Fungal_trans		Y	Y	0	0	9	0.93093	0.534279	0.0447699	0.0647555	0.0462794	0.0429154	21	1.51731	0.584342	0.198308	0.0532236	0.204913	0.0194159	I			U		16	931372	932784	W			Putative maltose activator
YRM1	Yeast Reveromycin resistance Modulator	YOR172W		Gal4	57701	Zn_clus		Y	Y	0	0	8	0.669673	0.53	0.207936	0.0506555	0.207541	0.0347323	21	1.53542	0.514395	0.581923	0.193591	0.599512	0.210708	HC			A		15	654211	656571	W		positive regulation of transcription from RNA polymerase II promoter (IDA)	Zn2-Cys6 zinc-finger transcription factor that activates genes involved in multidrug resistance; paralog of Yrr1p, acting on an overlapping set of target genes
YRR1	Yeast Reveromycin-A Resistant	YOR162C	PDR2	Gal4	57701	Zn_clus	Y	Y	Y	3	3	11	1.08749	0.512658	0.417275	0.11598	0.421525	0.120838	21	1.27962	0.512766	0.586165	0.170844	0.604321	0.184055	HC			A		15	641993	639561	C	89	positive regulation of transcription from RNA polymerase II promoter (IMP)	Zn2-Cys6 zinc-finger transcription factor that activates genes involved in multidrug resistance; paralog of Yrm1p, acting on an overlapping set of target genes
ZAP1	Zinc-responsive Activator Protein	YJL056C	ZRG10	zf-C2H2	57667,57667,57667	zf-C2H2,zf-C2H2,zf-C2H2,zf-C2H2,zf-C2H2,zf-C2H2	Y			3	5																Y		A		10	333067	330425	C			Zinc-regulated transcription factor, binds to zinc-responsive promoter elements to induce transcription of certain genes in the presence of zinc; regulates its own transcription; contains seven zinc-finger domains
	Correlation with nucleosome occupancy
	Histone-correlated (HC)
	Histone-anti-correlated (HA)
	Intermediate (I)
	Activator (A)
	Represspr ®
	Dual regulator (D, Activator/Repressor)
	Chromatin remodeller (C)

## Sheet: Header descriptions
Name	TF name (based on SGD database)
Name desc	TF name description
Std name	Standard name
Alias	Alias
Domain (from Ref)	DNA-binding domain contained in the TFs (according to references MacIsaac et al.; Badis et al.; Zhu et al.)
Sfam arch	SUPERFAMILY architecture
Pfam arch	Pfam architecture
MacIsaac2006	Binding data of this TF is present in the MacIsaac et al. paper? (Yes/No)
Badis2008	Binding data of this TF is present in the MacIsaac et al. paper? (Yes/No)
Zhu2009	Binding data of this TF is present in the MacIsaac et al. paper? (Yes/No)
MacIsaac TFBS	Number of TF binding sites identified by MacIsaac et al.
MacIsaac target genes	Number of target genes identified by MacIsaac et al.
Badis PWM len	Length of PWM from Badis et al.
Badis Entropy per bp	Entropy per base pair of PWM from Badis et al.
Badis AT fraction	Fraction of A/T in PWM from Badis et al.
Badis Cor vs nucleosome (Segal model, avg method)	Correlations of PWM scores (Badis et al.) and nucleosome occupancy (Segal et al.), using the average value to represent 32-bp window
Badis Cor vs nucleosome (Segal model, max method)	Correlations of PWM scores (Badis et al.) and nucleosome occupancy (Segal et al.), using the maximal value to represent 32-bp window
Badis Cor vs nucleosome (Kaplan model, avg method)	Correlations of PWM scores (Badis et al.) and nucleosome occupancy (Kaplan et al.), using the average value to represent 32-bp window
Badis Cor vs nucleosome (Kaplan model, max method)	Correlations of PWM scores (Badis et al.) and nucleosome occupancy (Kaplan et al.), using the maximal value to represent 32-bp window
Zhu PWM len	Length of PWM from Badis et al.
Zhu Entropy per bp	Entropy per base pair of PWM from Badis et al.
Zhu AT fraction	Fraction of A/T in PWM from Badis et al.
Zhu Cor vs nucleosome (Segal model, avg method)	Correlations of PWM scores (Badis et al.) and nucleosome occupancy (Segal et al.), using the average value to represent 32-bp window
Zhu Cor vs nucleosome (Segal model, max method)	Correlations of PWM scores (Badis et al.) and nucleosome occupancy (Segal et al.), using the maximal value to represent 32-bp window
Zhu Cor vs nucleosome Kaplan model, avg method)	Correlations of PWM scores (Badis et al.) and nucleosome occupancy (Kaplan et al.), using the average value to represent 32-bp window
Zhu Cor vs nucleosome (Kaplan model, max method)	Correlations of PWM scores (Badis et al.) and nucleosome occupancy (Kaplan et al.), using the maximal value to represent 32-bp window
Correlation wrt to nucleosomes	TF class summary (HC; HA; Intermediate)
Self-regulator	TF is a self-regulator?
Luscombe hubs	TF is a TF hub (based on Luscombe et al.)
Activity (activator/repressor/chromatin remodel)	TF activity (Activator; Repressor; Chromatin remodel; Dual regulator)
Chr	Chromosome that TF is located
Start	Start
Stop	Stop
Strand	Strand
Gen pos	Gene position
Manual curated GO annotation	Manual GO annotation (from SGD)
Desc	Other description (from SGD)
