# Supplementary material for: DNA Sequence Preferences of Transcriptional Activators Correlate More Strongly than Repressors with Nucleosomes
Source: Mol Cell. 2012 Jul 27;47(2):183–92. doi: 10.1016/j.molcel.2012.06.028 (PMC3566590; doi:10.1016/j.molcel.2012.06.028)
Supplement: Table S2. Intrinsic TF Binding Likelihoods across the Yeast Genome and Number of Nucleosome-Enriched TF Binding Sites, Related to Figures 3, 4, and 5 — Sheet A: For TFs with more than 50 binding sites (MacIsaac et al., 2006), the table provides the information on total number of sites, average intrinsic binding likelihoods assigned to all 32 bp sequences in the yeast genome, based on PWMs obtained from PBM studies (Badis et al., 2008; Zhu et al., 2009), in intergenic regions, and at the in vivo binding sites. Sheet B: Total numbers of TFBSs and those locating in nucleosome-enriched regions, based on different nucleosome occupancy data sets. For TFs with more than 50 binding sites (MacIsaac et al., 2006), the table provides the information on total number of sites for each TF, average binding likelihoods assigned to sites, numbers, fractions of sites occluded by nucleosomes based on different nucleosome binding profile, and the percentages of putative sites actually utilized by TFs in vivo. Sheet C: Same as in sheet A but sorted by HC/HA TF classes. Sheet D: Same as in sheet A but sorted by regulatory modes (activator/repressor). Sheet E: Total numbers of in vivo TFBSs and those locating in nucleosome-enriched (NE) regions, based on in vitro and in vivo nucleosome occupancy profiles, sorted by TFs and regulatory modes (activator/repressor). [file mmc2.xls]

## Sheet: Average PWM scores
TF	PWM source	MacIsaac sites	Entire genome	Intergenic regions	MacIsaac TFBSs
ABF1	badis	151	-1.80664	-1.85602	-1.76457
AFT2	badis	67	-1.73677	-1.80461	-1.25261
CBF1	badis	119	-1.65552	-1.68331	-1.42572
CBF1	zhu	119	-2.12238	-2.22902	-1.78199
CIN5	badis	82	-1.61367	-1.58491	-1.43941
FHL1	zhu	76	-1.88682	-1.92372	-1.86805
FHL1	badis	76	-1.70424	-1.74595	-1.66421
FKH1	zhu	63	-2.2947	-2.23274	-2.05949
FKH2	badis	63	-1.10791	-1.06342	-0.66507
FKH2	zhu	63	-2.05473	-2.0108	-1.92056
GCN4	zhu	107	-1.98445	-2.03699	-1.8838
GLN3	badis	53	-0.70425	-0.685707	-0.637802
GLN3	zhu	53	-2.25072	-2.27525	-2.22446
HAP1	badis	60	-1.49603	-1.52115	-1.28845
MBP1	zhu	127	-2.42285	-2.53628	-2.05164
MBP1	badis	127	-1.06108	-1.0976	-0.750332
MSN2	badis	82	-0.890249	-0.946518	-0.229717
MSN4	badis	69	-0.779542	-0.832742	-0.0123996
NRG1	zhu	69	-2.34026	-2.43853	-1.83985
PHD1	badis	174	-1.24893	-1.32241	-1.07577
PHD1	zhu	174	-2.12079	-2.22724	-1.89398
PHO2	zhu	91	-1.26461	-1.21451	-1.08627
PHO2	badis	91	-0.838081	-0.736971	-0.537766
RAP1	badis	67	-2.05109	-2.08348	-1.84779
RAP1	zhu	67	-2.22803	-2.34593	-1.89908
RCS1 (AFT1)	zhu	55	-2.12522	-2.2081	-1.65654
REB1	badis	156	-1.92661	-1.95149	-1.7592
SKN7	zhu	131	-1.45214	-1.5625	-0.662576
SKN7	badis	131	-1.09596	-1.1632	-0.409311
SOK2	badis	91	-1.19605	-1.25306	-1.03413
STE12	badis	182	-1.48159	-1.45092	-1.31366
SWI4	badis	145	-1.7105	-1.72636	-1.43515
SWI5	badis	92	-1.72858	-1.78403	-1.52286
TEC1	zhu	55	-1.93639	-1.9728	-1.86094
TEC1	badis	55	-1.519	-1.53564	-1.45878
UME6	zhu	72	-2.2265	-2.29688	-1.84569
UME6	badis	72	-1.50495	-1.58715	-0.932677
YAP6	zhu	69	-1.71145	-1.75924	-1.78883
		3596
Histone-correlated (HC)
Histone-anti-correlated (HA)
Test 1 : does the affinity in intergenic regions greater than avg across genome?
Test 2 : does the affinity of bound sites greater than other intergenic regions?
Test 3: does the affinity of sites with neighbour (50/100bp range) greater/smaller w/o neighbours?
Test 4: does the affinity of sites in NUC greater/smaller than in NFR?

## Sheet: Binding site summary
TF	PWM source	MacIsaac sites	MacIsaac sites' average affinity	MacIsaac sites in Segal NUC	% MacIsaac sites in Segal NUC	MacIsaac sites in Kaplan invitro	% MacIsaac sites in Kaplan invitro	MacIsaac sites in Lee NUC	% MacIsaac sites in Lee NUC	MacIsaac sites in Kaplan YPD	% MacIsaac sites in Kaplan YPD	% Segal – Lee NUC	% Kaplan invitro – YPD	Putative TFBS	Intergenic putative TFBS	% intergenic putative TFBS	Intergenic putative TFBS in Segal	% Intergenic putative TFBS in Segal	Intergenic putative TFBS in Kaplan invitro	% Intergenic putative TFBS in Kaplan invitro	Intergenic putative TFBS in Lee	% Intergenic putative TFBS in Lee	Intergenic putative TFBS in Kaplan YPD	% Intergenic putative TFBS in Kaplan YPD	%Segal – Lee NUC	% Kaplan invitro – YPD	%intergenic sites bound	Putative-MacIsaac Segal NUC	Putative-MacIsaac Kaplan invitro	Putative-MacIsaac Lee	Putative-MacIsaac Kaplan YPD
ABF1	badis	151	-1.76457	82	54.3	48	31.79	2	1.32	9	5.96	52.98	25.83	363020	133422	36.75	96336	72.2	72291	54.18	89920	67.4	77286	57.93	4.8	-3.75	0.1132	17.9	22.39	66.08	51.97
AFT2	badis	67	-1.25261	57	85.07	47	70.15	20	29.85	39	58.21	55.22	11.94	337047	119975	35.6	91442	76.22	68373	56.99	82465	68.74	72636	60.54	7.48	-3.55	0.0558	-8.85	-13.16	38.89	2.33
CBF1	zhu	119	-1.78199	64	53.78	64	53.78	4	3.36	33	27.73	50.42	26.05	363459	132818	36.54	96914	72.97	72418	54.52	89983	67.75	77534	58.38	5.22	-3.86	0.0896	19.19	0.74	64.39	30.65
CBF1	badis	119	-1.42572	64	53.78	64	53.78	4	3.36	33	27.73	50.42	26.05	369777	138624	37.49	97211	70.13	73198	52.8	92288	66.57	78429	56.58	3.56	-3.78	0.0858	16.35	-0.98	63.21	28.85
CIN5	badis	82	-1.43941	46	56.1	24	29.27	31	37.8	21	25.61	18.3	3.66	323123	125911	38.97	83072	65.98	62043	49.28	82606	65.61	67442	53.56	0.37	-4.28	0.0651	9.88	20.01	27.81	27.95
FHL1	badis	76	-1.66421	34	44.74	15	19.74	0	0	8	10.53	44.74	9.21	373529	140293	37.56	97948	69.82	73829	52.62	93335	66.53	79112	56.39	3.29	-3.77	0.0542	25.08	32.88	66.53	45.86
FHL1	zhu	76	-1.86805	34	44.74	15	19.74	0	0	8	10.53	44.74	9.21	374716	141102	37.66	98107	69.53	73992	52.44	93752	66.44	79319	56.21	3.09	-3.77	0.0539	24.79	32.7	66.44	45.68
FKH1	zhu	63	-2.05949	31	49.21	24	38.1	7	11.11	9	14.29	38.1	23.81	377037	142949	37.91	98260	68.74	74284	51.97	94557	66.15	79631	55.71	2.59	-3.74	0.0441	19.53	13.87	55.04	41.42
FKH2	badis	63	-0.66507	27	42.86	25	39.68	2	3.17	9	14.29	39.69	25.39	351243	134598	38.32	90959	67.58	68364	50.79	88746	65.93	73726	54.77	1.65	-3.98	0.0468	24.72	11.11	62.76	40.48
FKH2	zhu	63	-1.92056	27	42.86	25	39.68	2	3.17	9	14.29	39.69	25.39	371951	141149	37.95	96563	68.41	72802	51.58	93435	66.2	78247	55.44	2.21	-3.86	0.0446	25.55	11.9	63.03	41.15
GCN4	zhu	107	-1.8838	70	65.42	48	44.86	14	13.08	28	26.17	52.34	18.69	366644	136020	37.1	96767	71.14	72781	53.51	91141	67.01	77919	57.28	4.13	-3.77	0.0787	5.72	8.65	53.93	31.11
GLN3	zhu	53	-2.22446	37	69.81	24	45.28	17	32.08	21	39.62	37.73	5.66	367289	137356	37.4	96196	70.03	72661	52.9	91371	66.52	77722	56.58	3.51	-3.68	0.0386	0.22	7.62	34.44	16.96
GLN3	badis	53	-0.6378	37	69.81	24	45.28	17	32.08	21	39.62	37.73	5.66	336822	129964	38.59	87290	67.16	65479	50.38	85526	65.81	70690	54.39	1.35	-4.01	0.0408	-2.65	5.1	33.73	14.77
HAP1	badis	60	-1.28845	53	88.33	35	58.33	3	5	27	45	83.33	13.33	301962	106144	35.15	81210	76.51	61325	57.78	72767	68.55	64685	60.94	7.96	-3.16	0.0565	-11.82	-0.55	63.55	15.94
MBP1	badis	127	-0.75602	54	42.52	45	35.43	6	4.72	22	17.32	37.8	18.11	374392	140837	37.62	98072	69.64	73933	52.5	93589	66.45	79241	56.26	3.19	-3.76	0.0902	27.12	17.07	61.73	38.94
MBP1	zhu	127	-2.05164	54	42.52	45	35.43	6	4.72	22	17.32	37.8	18.11	373012	139433	37.38	98120	70.37	73751	52.89	93132	66.79	79077	56.71	3.58	-3.82	0.0911	27.85	17.46	62.07	39.39
MSN2	badis	82	-0.22972	66	80.49	42	51.22	33	40.24	32	39.02	40.25	12.2	330921	118744	35.88	88836	74.81	66652	56.13	80671	67.94	70774	59.6	6.87	-3.47	0.0691	-5.68	4.91	27.7	20.58
MSN4	badis	69	-0.0124	58	84.06	41	59.42	35	50.72	32	46.38	33.34	13.04	228587	78930	34.53	61552	77.98	46956	59.49	53638	67.96	49033	62.12	10.02	-2.63	0.0874	-6.08	0.07	17.24	15.74
NRG1	zhu	69	-1.83985	62	89.86	41	59.42	19	27.54	37	53.62	62.32	5.8	357354	129173	36.15	95859	74.21	71495	55.35	88014	68.14	76362	59.12	6.07	-3.77	0.0534	-15.65	-4.07	40.6	5.5
PHD1	zhu	174	-1.89398	138	79.31	106	60.92	54	31.03	83	47.7	48.28	13.22	375516	141462	37.67	98282	69.48	74070	52.36	93925	66.4	79427	56.15	3.08	-3.79	0.123	-9.83	-8.56	35.37	8.45
PHD1	badis	174	-1.08258	138	79.31	106	60.92	54	31.03	83	47.7	48.28	13.22	369446	137036	37.09	97534	71.17	73226	53.44	91926	67.08	78444	57.24	4.09	-3.8	0.127	-8.14	-7.48	36.05	9.54
PHO2	zhu	91	-1.08627	48	52.75	36	39.56	34	37.36	31	34.07	15.39	5.49	98769	30155	30.53	28310	93.88	23543	78.07	21340	70.77	23041	76.41	23.11	1.66	0.3018	41.13	38.51	33.41	42.34
PHO2	badis	91	-0.64255	48	52.75	36	39.56	34	37.36	31	34.07	15.39	5.49	305617	104566	34.21	83775	80.12	62941	60.19	72846	69.67	66046	63.16	10.45	-2.97	0.087	27.37	20.63	32.31	29.09
RAP1	zhu	67	-1.93361	47	70.15	25	37.31	3	4.48	18	26.87	65.67	10.44	348083	123687	35.53	94240	76.19	70216	56.77	85092	68.8	74845	60.51	7.39	-3.74	0.0542	6.04	19.46	64.32	33.64
RAP1	badis	67	-1.84779	47	70.15	25	37.31	3	4.48	18	26.87	65.67	10.44	314419	111102	35.34	85266	76.75	64216	57.8	76592	68.94	67922	61.13	7.81	-3.33	0.0603	6.6	20.49	64.46	34.26
RCS1 (AFT1)	zhu	55	-1.65654	52	94.55	43	78.18	18	32.73	39	70.91	61.82	7.27	248878	81082	32.58	69532	85.76	53178	65.59	57482	70.89	54695	67.46	14.87	-1.87	0.0678	-8.79	-12.59	38.16	-3.45
REB1	badis	156	-1.7592	67	42.95	69	44.23	0	0	8	5.13	42.95	39.1	352750	130223	36.92	93599	71.88	70569	54.19	87375	67.1	75233	57.77	4.78	-3.58	0.1198	28.93	9.96	67.1	52.64
SKN7	badis	131	-0.40931	120	91.6	84	64.12	21	16.03	65	49.62	75.57	14.5	308780	106899	34.62	84108	78.68	62612	58.57	73542	68.8	66152	61.88	9.88	-3.31	0.1225	-12.92	-5.55	52.77	12.26
SKN7	zhu	131	-0.66258	120	91.6	84	64.12	21	16.03	65	49.62	75.57	14.5	359755	130352	36.23	96371	73.93	71925	55.18	88717	68.06	76902	59	5.87	-3.82	0.1005	-17.67	-8.94	52.03	9.38
SOK2	badis	91	-1.03413	73	80.22	59	64.84	34	37.36	46	50.55	42.86	14.29	373611	140103	37.5	98064	69.99	73820	52.69	93311	66.6	79121	56.47	3.39	-3.78	0.065	-10.23	-12.15	29.24	5.92
STE12	badis	182	-1.31366	109	59.89	64	35.16	54	29.67	58	31.87	30.22	3.29	362893	138278	38.1	94089	68.04	70674	51.11	91273	66.01	76056	55	2.03	-3.89	0.1316	8.15	15.95	36.34	23.13
SWI4	badis	145	-1.43515	96	66.21	65	44.83	18	12.41	58	40	53.8	4.83	325819	118652	36.42	86502	72.9	65312	55.05	79673	67.15	69421	58.51	5.75	-3.46	0.1222	6.69	10.22	54.74	18.51
SWI5	badis	92	-1.52286	77	83.7	47	51.09	27	29.35	44	47.83	54.35	3.26	372012	138997	37.36	97872	70.41	73629	52.97	92809	66.77	78904	56.77	3.64	-3.8	0.0662	-13.29	1.88	37.42	8.94
TEC1	zhu	55	-1.86094	38	69.09	20	36.36	13	23.64	17	30.91	45.45	5.45	374957	141366	37.7	98097	69.39	74059	52.39	93855	66.39	79359	56.14	3	-3.75	0.0389	0.3	16.03	42.75	25.23
TEC1	badis	55	-1.45878	38	69.09	20	36.36	13	23.64	17	30.91	45.45	5.45	366658	137488	37.5	96126	69.92	72629	52.83	91567	66.6	77720	56.53	3.32	-3.7	0.04	0.83	16.47	42.96	25.62
UME6	badis	72	-0.93268	57	79.17	28	38.89	14	19.44	17	23.61	59.73	15.28	356139	129215	36.28	95274	73.73	71224	55.12	87653	67.84	75998	58.82	5.89	-3.7	0.0557	-5.44	16.23	48.4	35.21
UME6	zhu	72	-1.84569	57	79.17	28	38.89	14	19.44	17	23.61	59.73	15.28	344127	122695	35.65	92596	75.47	69313	56.49	83904	68.38	73693	60.06	7.09	-3.57	0.0587	-3.7	17.6	48.94	36.45
YAP6	zhu	69	-1.78883	38	55.07	25	36.23	23	33.33	18	26.09	21.74	10.14	368405	136891	37.16	97119	70.95	73122	53.42	91584	66.9	78279	57.18	4.05	-3.76	0.0504	15.88	17.19	33.57	31.09
SUM/AVG		3596		2365	65.7675	1666	46.3293	674	18.743	1153	32.0634			12968519	4767691	36.7636	3437470	72.0993	2586905	54.2591	3205402	67.2317	2760123	57.8922			0.0754244	6.33174	7.92982	48.4887	25.8288
HC
HA

## Sheet: P, N nucleosome-enriched sites 
TF	PWM paper	MacIsaac sites	MacIsaac sites in Segal NUC	% MacIsaac sites in Segal NUC	MacIsaac sites in Kaplan invitro	% MacIsaac sites in Kaplan invitro	MacIsaac sites in Lee NUC	% MacIsaac sites in Lee NUC	MacIsaac sites in Kaplan YPD	% MacIsaac sites in Kaplan YPD	% Segal – Lee NUC	% Kaplan invitro – YPD	Putative TFBS	Intergenic putative TFBS	% intergenic putative TFBS	Intergenic putative TFBS in Segal	% Intergenic putative TFBS in Segal	Intergenic putative TFBS in Kaplan invitro	% Intergenic putative TFBS in Kaplan invitro	Intergenic putative TFBS in Lee	% Intergenic putative TFBS in Lee	Intergenic putative TFBS in Kaplan YPD	% Intergenic putative TFBS in Kaplan YPD	%Segal – Lee NUC	% Kaplan invitro – YPD	%intergenic sites bound	Putative-MacIsaac Segal NUC	Putative-MacIsaac Kaplan invitro	Putative-MacIsaac Lee	Putative-MacIsaac Kaplan YPD
ABF1	badis	151	82	54.3	48	31.79	2	1.32	9	5.96	52.98	25.83	363020	133422	36.75	96336	72.2	72291	54.18	89920	67.4	77286	57.93	4.8	-3.75	0.1132	17.9	22.39	66.08	51.97
AFT2	badis	67	57	85.07	47	70.15	20	29.85	39	58.21	55.22	11.94	337047	119975	35.6	91442	76.22	68373	56.99	82465	68.74	72636	60.54	7.48	-3.55	0.0558	-8.85	-13.16	38.89	2.33
CBF1	zhu	119	64	53.78	64	53.78	4	3.36	33	27.73	50.42	26.05	363459	132818	36.54	96914	72.97	72418	54.52	89983	67.75	77534	58.38	5.22	-3.86	0.0896	19.19	0.74	64.39	30.65
CBF1	badis	119	64	53.78	64	53.78	4	3.36	33	27.73	50.42	26.05	369777	138624	37.49	97211	70.13	73198	52.8	92288	66.57	78429	56.58	3.56	-3.78	0.0858	16.35	-0.98	63.21	28.85
FHL1	badis	76	34	44.74	15	19.74	0	0	8	10.53	44.74	9.21	373529	140293	37.56	97948	69.82	73829	52.62	93335	66.53	79112	56.39	3.29	-3.77	0.0542	25.08	32.88	66.53	45.86
FHL1	zhu	76	34	44.74	15	19.74	0	0	8	10.53	44.74	9.21	374716	141102	37.66	98107	69.53	73992	52.44	93752	66.44	79319	56.21	3.09	-3.77	0.0539	24.79	32.7	66.44	45.68
GCN4	zhu	107	70	65.42	48	44.86	14	13.08	28	26.17	52.34	18.69	366644	136020	37.1	96767	71.14	72781	53.51	91141	67.01	77919	57.28	4.13	-3.77	0.0787	5.72	8.65	53.93	31.11
GLN3	badis	53	37	69.81	24	45.28	17	32.08	21	39.62	37.73	5.66	336822	129964	38.59	87290	67.16	65479	50.38	85526	65.81	70690	54.39	1.35	-4.01	0.0408	-2.65	5.1	33.73	14.77
HAP1	badis	60	53	88.33	35	58.33	3	5	27	45	83.33	13.33	301962	106144	35.15	81210	76.51	61325	57.78	72767	68.55	64685	60.94	7.96	-3.16	0.0565	-11.82	-0.55	63.55	15.94
MBP1	badis	127	54	42.52	45	35.43	6	4.72	22	17.32	37.8	18.11	374392	140837	37.62	98072	69.64	73933	52.5	93589	66.45	79241	56.26	3.19	-3.76	0.0902	27.12	17.07	61.73	38.94
MBP1	zhu	127	54	42.52	45	35.43	6	4.72	22	17.32	37.8	18.11	373012	139433	37.38	98120	70.37	73751	52.89	93132	66.79	79077	56.71	3.58	-3.82	0.0911	27.85	17.46	62.07	39.39
MSN2	badis	82	66	80.49	42	51.22	33	40.24	32	39.02	40.25	12.2	330921	118744	35.88	88836	74.81	66652	56.13	80671	67.94	70774	59.6	6.87	-3.47	0.0691	-5.68	4.91	27.7	20.58
MSN4	badis	69	58	84.06	41	59.42	35	50.72	32	46.38	33.34	13.04	228587	78930	34.53	61552	77.98	46956	59.49	53638	67.96	49033	62.12	10.02	-2.63	0.0874	-6.08	0.07	17.24	15.74
NRG1	zhu	69	62	89.86	41	59.42	19	27.54	37	53.62	62.32	5.8	357354	129173	36.15	95859	74.21	71495	55.35	88014	68.14	76362	59.12	6.07	-3.77	0.0534	-15.65	-4.07	40.6	5.5
PHD1	zhu	174	138	79.31	106	60.92	54	31.03	83	47.7	48.28	13.22	375516	141462	37.67	98282	69.48	74070	52.36	93925	66.4	79427	56.15	3.08	-3.79	0.123	-9.83	-8.56	35.37	8.45
PHD1	badis	174	138	79.31	106	60.92	54	31.03	83	47.7	48.28	13.22	369446	137036	37.09	97534	71.17	73226	53.44	91926	67.08	78444	57.24	4.09	-3.8	0.127	-8.14	-7.48	36.05	9.54
RAP1	zhu	67	47	70.15	25	37.31	3	4.48	18	26.87	65.67	10.44	348083	123687	35.53	94240	76.19	70216	56.77	85092	68.8	74845	60.51	7.39	-3.74	0.0542	6.04	19.46	64.32	33.64
RAP1	badis	67	47	70.15	25	37.31	3	4.48	18	26.87	65.67	10.44	314419	111102	35.34	85266	76.75	64216	57.8	76592	68.94	67922	61.13	7.81	-3.33	0.0603	6.6	20.49	64.46	34.26
RCS1 (AFT1)	zhu	55	52	94.55	43	78.18	18	32.73	39	70.91	61.82	7.27	248878	81082	32.58	69532	85.76	53178	65.59	57482	70.89	54695	67.46	14.87	-1.87	0.0678	-8.79	-12.59	38.16	-3.45
REB1	badis	156	67	42.95	69	44.23	0	0	8	5.13	42.95	39.1	352750	130223	36.92	93599	71.88	70569	54.19	87375	67.1	75233	57.77	4.78	-3.58	0.1198	28.93	9.96	67.1	52.64
SKN7	badis	131	120	91.6	84	64.12	21	16.03	65	49.62	75.57	14.5	308780	106899	34.62	84108	78.68	62612	58.57	73542	68.8	66152	61.88	9.88	-3.31	0.1225	-12.92	-5.55	52.77	12.26
SKN7	zhu	131	120	91.6	84	64.12	21	16.03	65	49.62	75.57	14.5	359755	130352	36.23	96371	73.93	71925	55.18	88717	68.06	76902	59	5.87	-3.82	0.1005	-17.67	-8.94	52.03	9.38
SOK2	badis	91	73	80.22	59	64.84	34	37.36	46	50.55	42.86	14.29	373611	140103	37.5	98064	69.99	73820	52.69	93311	66.6	79121	56.47	3.39	-3.78	0.065	-10.23	-12.15	29.24	5.92
SWI4	badis	145	96	66.21	65	44.83	18	12.41	58	40	53.8	4.83	325819	118652	36.42	86502	72.9	65312	55.05	79673	67.15	69421	58.51	5.75	-3.46	0.1222	6.69	10.22	54.74	18.51
SWI5	badis	92	77	83.7	47	51.09	27	29.35	44	47.83	54.35	3.26	372012	138997	37.36	97872	70.41	73629	52.97	92809	66.77	78904	56.77	3.64	-3.8	0.0662	-13.29	1.88	37.42	8.94
TEC1	zhu	55	38	69.09	20	36.36	13	23.64	17	30.91	45.45	5.45	374957	141366	37.7	98097	69.39	74059	52.39	93855	66.39	79359	56.14	3	-3.75	0.0389	0.3	16.03	42.75	25.23
TEC1	badis	55	38	69.09	20	36.36	13	23.64	17	30.91	45.45	5.45	366658	137488	37.5	96126	69.92	72629	52.83	91567	66.6	77720	56.53	3.32	-3.7	0.04	0.83	16.47	42.96	25.62
UME6	badis	72	57	79.17	28	38.89	14	19.44	17	23.61	59.73	15.28	356139	129215	36.28	95274	73.73	71224	55.12	87653	67.84	75998	58.82	5.89	-3.7	0.0557	-5.44	16.23	48.4	35.21
UME6	zhu	72	57	79.17	28	38.89	14	19.44	17	23.61	59.73	15.28	344127	122695	35.65	92596	75.47	69313	56.49	83904	68.38	73693	60.06	7.09	-3.57	0.0587	-3.7	17.6	48.94	36.45
YAP6	zhu	69	38	55.07	25	36.23	23	33.33	18	26.09	21.74	10.14	368405	136891	37.16	97119	70.95	73122	53.42	91584	66.9	78279	57.18	4.05	-3.76	0.0504	15.88	17.19	33.57	31.09
SUM/AVG		2908	1992	68.5007	1408	48.4182	493	16.9532	964	33.1499			10410597	3812729	36.6235	2766246	72.5529	2079593	54.5434	2569228	67.3855	2218212	58.1791			0.0762708	4.05223	6.12527	50.4323	25.0292
CIN5	badis	82	46	56.1	24	29.27	31	37.8	21	25.61	18.3	3.66	323123	125911	38.97	83072	65.98	62043	49.28	82606	65.61	67442	53.56	0.37	-4.28	0.0651	9.88	20.01	27.81	27.95
FKH1	zhu	63	31	49.21	24	38.1	7	11.11	9	14.29	38.1	23.81	377037	142949	37.91	98260	68.74	74284	51.97	94557	66.15	79631	55.71	2.59	-3.74	0.0441	19.53	13.87	55.04	41.42
FKH2	badis	63	27	42.86	25	39.68	2	3.17	9	14.29	39.69	25.39	351243	134598	38.32	90959	67.58	68364	50.79	88746	65.93	73726	54.77	1.65	-3.98	0.0468	24.72	11.11	62.76	40.48
FKH2	zhu	63	27	42.86	25	39.68	2	3.17	9	14.29	39.69	25.39	371951	141149	37.95	96563	68.41	72802	51.58	93435	66.2	78247	55.44	2.21	-3.86	0.0446	25.55	11.9	63.03	41.15
GLN3	zhu	53	37	69.81	24	45.28	17	32.08	21	39.62	37.73	5.66	367289	137356	37.4	96196	70.03	72661	52.9	91371	66.52	77722	56.58	3.51	-3.68	0.0386	0.22	7.62	34.44	16.96
PHO2	zhu	91	48	52.75	36	39.56	34	37.36	31	34.07	15.39	5.49	98769	30155	30.53	28310	93.88	23543	78.07	21340	70.77	23041	76.41	23.11	1.66	0.3018	41.13	38.51	33.41	42.34
PHO2	badis	91	48	52.75	36	39.56	34	37.36	31	34.07	15.39	5.49	305617	104566	34.21	83775	80.12	62941	60.19	72846	69.67	66046	63.16	10.45	-2.97	0.087	27.37	20.63	32.31	29.09
STE12	badis	182	109	59.89	64	35.16	54	29.67	58	31.87	30.22	3.29	362893	138278	38.1	94089	68.04	70674	51.11	91273	66.01	76056	55	2.03	-3.89	0.1316	8.15	15.95	36.34	23.13
SUM/AVG		688	373	54.2151	258	38.2862	181	23.965	189	26.0137			2557922	954962	37.3335	671224	72.8475	507312	55.7362	636174	67.1075	541911	58.8287			0.09495	19.5687	17.45	43.1425	32.815
HC
HA

## Sheet: A, R nucleosome-enriched sites
TF	PWM paper	MacIsaac sites	MacIsaac sites in Segal NUC	% MacIsaac sites in Segal NUC	MacIsaac sites in Kaplan invitro	% MacIsaac sites in Kaplan invitro	MacIsaac sites in Lee NUC	% MacIsaac sites in Lee NUC	MacIsaac sites in Kaplan YPD	% MacIsaac sites in Kaplan YPD	% Segal – Lee NUC	% Kaplan invitro – YPD	Putative TFBS	Intergenic putative TFBS	% intergenic putative TFBS	Intergenic putative TFBS in Segal	% Intergenic putative TFBS in Segal	Intergenic putative TFBS in Kaplan invitro	% Intergenic putative TFBS in Kaplan invitro	Intergenic putative TFBS in Lee	% Intergenic putative TFBS in Lee	Intergenic putative TFBS in Kaplan YPD	% Intergenic putative TFBS in Kaplan YPD	%Segal – Lee NUC	% Kaplan invitro – YPD	%intergenic sites bound	Putative-MacIsaac Segal NUC	Putative-MacIsaac Kaplan invitro	Putative-MacIsaac Lee	Putative-MacIsaac Kaplan YPD
AFT2	badis	67	57	85.07	47	70.15	20	29.85	39	58.21	55.22	11.94	337047	119975	35.6	91442	76.22	68373	56.99	82465	68.74	72636	60.54	7.48	-3.55	0.0558	-8.85	-13.16	38.89	2.33
FHL1	badis	76	34	44.74	15	19.74	0	0	8	10.53	44.74	9.21	373529	140293	37.56	97948	69.82	73829	52.62	93335	66.53	79112	56.39	3.29	-3.77	0.0542	25.08	32.88	66.53	45.86
FHL1	zhu	76	34	44.74	15	19.74	0	0	8	10.53	44.74	9.21	374716	141102	37.66	98107	69.53	73992	52.44	93752	66.44	79319	56.21	3.09	-3.77	0.0539	24.79	32.7	66.44	45.68
GCN4	zhu	107	70	65.42	48	44.86	14	13.08	28	26.17	52.34	18.69	366644	136020	37.1	96767	71.14	72781	53.51	91141	67.01	77919	57.28	4.13	-3.77	0.0787	5.72	8.65	53.93	31.11
GLN3	zhu	53	37	69.81	24	45.28	17	32.08	21	39.62	37.73	5.66	367289	137356	37.4	96196	70.03	72661	52.9	91371	66.52	77722	56.58	3.51	-3.68	0.0386	0.22	7.62	34.44	16.96
GLN3	badis	53	37	69.81	24	45.28	17	32.08	21	39.62	37.73	5.66	336822	129964	38.59	87290	67.16	65479	50.38	85526	65.81	70690	54.39	1.35	-4.01	0.0408	-2.65	5.1	33.73	14.77
HAP1	badis	60	53	88.33	35	58.33	3	5	27	45	83.33	13.33	301962	106144	35.15	81210	76.51	61325	57.78	72767	68.55	64685	60.94	7.96	-3.16	0.0565	-11.82	-0.55	63.55	15.94
MSN2	badis	82	66	80.49	42	51.22	33	40.24	32	39.02	40.25	12.2	330921	118744	35.88	88836	74.81	66652	56.13	80671	67.94	70774	59.6	6.87	-3.47	0.0691	-5.68	4.91	27.7	20.58
MSN4	badis	69	58	84.06	41	59.42	35	50.72	32	46.38	33.34	13.04	228587	78930	34.53	61552	77.98	46956	59.49	53638	67.96	49033	62.12	10.02	-2.63	0.0874	-6.08	0.07	17.24	15.74
RCS1 (AFT1)	zhu	55	52	94.55	43	78.18	18	32.73	39	70.91	61.82	7.27	248878	81082	32.58	69532	85.76	53178	65.59	57482	70.89	54695	67.46	14.87	-1.87	0.0678	-8.79	-12.59	38.16	-3.45
SWI4	badis	145	96	66.21	65	44.83	18	12.41	58	40	53.8	4.83	325819	118652	36.42	86502	72.9	65312	55.05	79673	67.15	69421	58.51	5.75	-3.46	0.1222	6.69	10.22	54.74	18.51
SWI5	badis	92	77	83.7	47	51.09	27	29.35	44	47.83	54.35	3.26	372012	138997	37.36	97872	70.41	73629	52.97	92809	66.77	78904	56.77	3.64	-3.8	0.0662	-13.29	1.88	37.42	8.94
TEC1	zhu	55	38	69.09	20	36.36	13	23.64	17	30.91	45.45	5.45	374957	141366	37.7	98097	69.39	74059	52.39	93855	66.39	79359	56.14	3	-3.75	0.0389	0.3	16.03	42.75	25.23
TEC1	badis	55	38	69.09	20	36.36	13	23.64	17	30.91	45.45	5.45	366658	137488	37.5	96126	69.92	72629	52.83	91567	66.6	77720	56.53	3.32	-3.7	0.04	0.83	16.47	42.96	25.62
YAP6	zhu	69	38	55.07	25	36.23	23	33.33	18	26.09	21.74	10.14	368405	136891	37.16	97119	70.95	73122	53.42	91584	66.9	78279	57.18	4.05	-3.76	0.0504	15.88	17.19	33.57	31.09
PHO2	zhu	91	48	52.75	36	39.56	34	37.36	31	34.07	15.39	5.49	98769	30155	30.53	28310	93.88	23543	78.07	21340	70.77	23041	76.41	23.11	1.66	0.3018	41.13	38.51	33.41	42.34
PHO2	badis	91	48	52.75	36	39.56	34	37.36	31	34.07	15.39	5.49	305617	104566	34.21	83775	80.12	62941	60.19	72846	69.67	66046	63.16	10.45	-2.97	0.087	27.37	20.63	32.31	29.09
STE12	badis	182	109	59.89	64	35.16	54	29.67	58	31.87	30.22	3.29	362893	138278	38.1	94089	68.04	70674	51.11	91273	66.01	76056	55	2.03	-3.89	0.1316	8.15	15.95	36.34	23.13
SUM/AVG			990	68.6428	647	45.075	373	25.6967	529	36.7633			5841525	2136003	36.1683	1550770	74.1428	1171135	56.3256	1437095	67.5917	1245411	59.5117			0.08005	5.5	11.2506	41.895	22.7483
NRG1	zhu	69	62	89.86	41	59.42	19	27.54	37	53.62	62.32	5.8	357354	129173	36.15	95859	74.21	71495	55.35	88014	68.14	76362	59.12	6.07	-3.77	0.0534	-15.65	-4.07	40.6	5.5
SOK2	badis	91	73	80.22	59	64.84	34	37.36	46	50.55	42.86	14.29	373611	140103	37.5	98064	69.99	73820	52.69	93311	66.6	79121	56.47	3.39	-3.78	0.065	-10.23	-12.15	29.24	5.92
SUM/AVG			135	85.04	100	62.13	53	64.9	83	52.085			730965	269276	36.825	193923	72.1	145315	54.02	181325	67.37	155483	57.795			0.0592	-12.94	-8.11	34.92	5.71
													730965
ABF1	badis	151	82	54.3	48	31.79	2	1.32	9	5.96	52.98	25.83	363020	133422	36.75	96336	72.2	72291	54.18	89920	67.4	77286	57.93	4.8	-3.75	0.1132	17.9	22.39	66.08	51.97
CIN5	badis	82	46	56.1	24	29.27	31	37.8	21	25.61	18.3	3.66	323123	125911	38.97	83072	65.98	62043	49.28	82606	65.61	67442	53.56	0.37	-4.28	0.0651	9.88	20.01	27.81	27.95
CBF1	zhu	119	64	53.78	64	53.78	4	3.36	33	27.73	50.42	26.05	363459	132818	36.54	96914	72.97	72418	54.52	89983	67.75	77534	58.38	5.22	-3.86	0.0896	19.19	0.74	64.39	30.65
CBF1	badis	119	64	53.78	64	53.78	4	3.36	33	27.73	50.42	26.05	369777	138624	37.49	97211	70.13	73198	52.8	92288	66.57	78429	56.58	3.56	-3.78	0.0858	16.35	-0.98	63.21	28.85
FKH1	zhu	63	31	49.21	24	38.1	7	11.11	9	14.29	38.1	23.81	377037	142949	37.91	98260	68.74	74284	51.97	94557	66.15	79631	55.71	2.59	-3.74	0.0441	19.53	13.87	55.04	41.42
FKH2	badis	63	27	42.86	25	39.68	2	3.17	9	14.29	39.69	25.39	351243	134598	38.32	90959	67.58	68364	50.79	88746	65.93	73726	54.77	1.65	-3.98	0.0468	24.72	11.11	62.76	40.48
FKH2	zhu	63	27	42.86	25	39.68	2	3.17	9	14.29	39.69	25.39	371951	141149	37.95	96563	68.41	72802	51.58	93435	66.2	78247	55.44	2.21	-3.86	0.0446	25.55	11.9	63.03	41.15
MBP1	badis	127	54	42.52	45	35.43	6	4.72	22	17.32	37.8	18.11	374392	140837	37.62	98072	69.64	73933	52.5	93589	66.45	79241	56.26	3.19	-3.76	0.0902	27.12	17.07	61.73	38.94
MBP1	zhu	127	54	42.52	45	35.43	6	4.72	22	17.32	37.8	18.11	373012	139433	37.38	98120	70.37	73751	52.89	93132	66.79	79077	56.71	3.58	-3.82	0.0911	27.85	17.46	62.07	39.39
PHD1	zhu	174	138	79.31	106	60.92	54	31.03	83	47.7	48.28	13.22	375516	141462	37.67	98282	69.48	74070	52.36	93925	66.4	79427	56.15	3.08	-3.79	0.123	-9.83	-8.56	35.37	8.45
PHD1	badis	174	138	79.31	106	60.92	54	31.03	83	47.7	48.28	13.22	369446	137036	37.09	97534	71.17	73226	53.44	91926	67.08	78444	57.24	4.09	-3.8	0.127	-8.14	-7.48	36.05	9.54
RAP1	zhu	67	47	70.15	25	37.31	3	4.48	18	26.87	65.67	10.44	348083	123687	35.53	94240	76.19	70216	56.77	85092	68.8	74845	60.51	7.39	-3.74	0.0542	6.04	19.46	64.32	33.64
RAP1	badis	67	47	70.15	25	37.31	3	4.48	18	26.87	65.67	10.44	314419	111102	35.34	85266	76.75	64216	57.8	76592	68.94	67922	61.13	7.81	-3.33	0.0603	6.6	20.49	64.46	34.26
REB1	badis	156	67	42.95	69	44.23	0	0	8	5.13	42.95	39.1	352750	130223	36.92	93599	71.88	70569	54.19	87375	67.1	75233	57.77	4.78	-3.58	0.1198	28.93	9.96	67.1	52.64
SKN7	badis	131	120	91.6	84	64.12	21	16.03	65	49.62	75.57	14.5	308780	106899	34.62	84108	78.68	62612	58.57	73542	68.8	66152	61.88	9.88	-3.31	0.1225	-12.92	-5.55	52.77	12.26
SKN7	zhu	131	120	91.6	84	64.12	21	16.03	65	49.62	75.57	14.5	359755	130352	36.23	96371	73.93	71925	55.18	88717	68.06	76902	59	5.87	-3.82	0.1005	-17.67	-8.94	52.03	9.38
UME6	badis	72	57	79.17	28	38.89	14	19.44	17	23.61	59.73	15.28	356139	129215	36.28	95274	73.73	71224	55.12	87653	67.84	75998	58.82	5.89	-3.7	0.0557	-5.44	16.23	48.4	35.21
UME6	zhu	72	57	79.17	28	38.89	14	19.44	17	23.61	59.73	15.28	344127	122695	35.65	92596	75.47	69313	56.49	83904	68.38	73693	60.06	7.09	-3.57	0.0587	-3.7	17.6	48.94	36.45
SUM/AVG			1240	62.2967	919	44.6472	248	11.9272	541	25.8483			6396029	2362412	36.9033	1692777	71.85	1270455	53.9128	1586982	67.2361	1359229	57.6611			0.0829	9.55333	9.26556	55.3089	31.8128
Activator
Repressor
Dual/Unknown

## Sheet: Nucleosome-enriched TFBSs
TFs	# YPD TFBSs	# TFBSs occluded by Kaplan in vitro	% TFBSs occluded by Kaplan in vitro	# TFBSs occluded by Kaplan in vivo	% TFBSs occluded by Kaplan in vivo
ACE2	28	16	57.1429	15	53.5714
ADR1	10	4	40	3	30
AFT2	10	8	80	6	60
ARG80	5	2	40	1	20
ARO80	1	0	0	0	0
ARR1	8	2	25	2	25
AZF1	1	0	0	0	0
CAD1	8	2	25	1	12.5
CST6	8	1	12.5	1	12.5
DAL82	5	5	100	2	40
FHL1	68	13	19.1176	7	10.2941
GAL4	4	3	75	2	50
GAT1	1	0	0	1	100
GCN4	49	19	38.7755	13	26.5306
GCR1	8	1	12.5	1	12.5
GCR2	11	7	63.6364	7	63.6364
GLN3	7	3	42.8571	1	14.2857
GTS1	9	3	33.3333	2	22.2222
HAC1	4	1	25	1	25
HAP1	55	32	58.1818	25	45.4545
HAP2	10	3	30	1	10
HAP3	10	6	60	2	20
HAP4	25	19	76	9	36
HAP5	6	1	16.6667	0	0
INO2	18	8	44.4444	5	27.7778
INO4	18	10	55.5556	4	22.2222
LEU3	8	7	87.5	5	62.5
MAC1	10	6	60	1	10
MET4	6	4	66.6667	1	16.6667
MSN4	16	12	75	10	62.5
NDD1	33	13	39.3939	12	36.3636
PHD1	44	30	68.1818	20	45.4545
PHO2	20	12	60	8	40
PUT3	2	2	100	1	50
RDS1	1	0	0	0	0
RLM1	18	4	22.2222	3	16.6667
SPT23	7	2	28.5714	2	28.5714
STB1	28	14	50	10	35.7143
STE12	59	23	38.9831	24	40.678
STP1	11	8	72.7273	5	45.4545
SWI4	108	46	42.5926	42	38.8889
SWI5	60	33	55	33	55
SWI6	122	61	50	44	36.0656
TEC1	26	11	42.3077	7	26.9231
TYE7	28	14	50	4	14.2857
YAP5	21	3	14.2857	7	33.3333
YAP6	16	4	25	3	18.75
YRR1	3	1	33.3333	0	0
ZAP1	3	2	66.6667	0	0
SUM/AVG	1037	481	44.4723	354	29.6594
ARG81	7	4	57.1429	2	28.5714
CIN5	91	25	27.4725	23	25.2747
DAL80	3	1	33.3333	1	33.3333
DIG1	42	14	33.3333	15	35.7143
GAT3	2	0	0	0	0
GZF3	1	0	0	0	0
MATA1	1	0	0	0	0
MIG1	2	0	0	0	0
NRG1	14	9	64.2857	9	64.2857
RME1	4	1	25	0	0
ROX1	5	3	60	2	40
SPT2	10	2	20	3	30
STB2	6	1	16.6667	1	16.6667
SUM1	31	8	25.8065	6	19.3548
YHP1	2	1	50	2	100
YOX1	5	1	20	1	20
SUM/AVG	226	70	27.0651	65	25.8251
Activator
Repressor
