# Supplementary material for: DNA Sequence Preferences of Transcriptional Activators Correlate More Strongly than Repressors with Nucleosomes
Source: Mol Cell. 2012 Jul 27;47(2):183–92. doi: 10.1016/j.molcel.2012.06.028 (PMC3566590; doi:10.1016/j.molcel.2012.06.028)
Supplement: Table S3. TF PWM Classification, Related to Figures 3 and 4 — Sheet A: TF PWM classification, based on the intrinsic binding preference to DNA along the yeast genome (highlighted by DNA-binding family). Sheet B: TF PWM classification, based on the intrinsic binding preference to DNA along the yeast genome (highlighted by activator/repressor category). [file mmc3.xls]

## Sheet: DBDs
HC	Intermediate	HA
MBP1	LYS14	CIN5		APSES
PHD1	RGT1	YAP3		bZIP
SOK2	STB4	FKH1		Forkhead
SWI4	UPC2	FKH2		Gal4
XBP1	YNR063W	HCM1		GATA
CST6	YPR196W	EDS1		HLH
GCN4	DAL80	NHP6A		HMG
HAC1	GAT1	NHP6B		Homeobox
YAP6	GLN3	ROX1		HSF
FHL1	GZF3	HMRA2		SANT
ARO80	SRD1	PHO2		zf-C2H2
ASG1	ABF2	YOX1		Others
CAT8	YAP1	SFL1
CEP3	CUP9	AZF1
CHA4	MATALPHA2	SFP1
ECM22	TOS8	MOT2
GAL4	HSF1	SMP1
GSM1	MGA1	SPT15
HAL9	FZF1	STB3
HAP1	YPR013C	STE12
LEU3	YPR015C	SUM1
OAF1	MCM1
PDR1	TEA1
PDR8
PUT3
RDR1
RDS1
RDS2
RSC3
RSC30			positive	Intermediate	negative	sum
SIP4		APSES	5	0	0	5
STB5		bZIP	4	1	2	7
TBS1		Forkhead	3	0	1	4
UGA3		Gal4	33	6	1	40
UME6		GATA	3	5	0	8
URC2		HLH	4	0	0	4
YBR239C		HMG	1	1	3	5
YER184C		Homeobox	0	3	3	6
YKL222C		HSF	1	2	1	4
YLL054C		SANT	6	0	0	6
YLR278C		zf-C2H2	27	3	2	32
YRM1		Others	8	2	6	16
YRR1						137
ECM23
GAT3
GAT4
CBF1
PHO4
TYE7
RTG3
NHP10
SKN7
BAS1
DOT6
RAP1
REB1
TBF1
TOD6
ACE2
ADR1
CRZ1
GIS1
MET31
MET32
MIG1
MIG2
MIG3
MSN2
MSN4
NRG1
REI1
RGM1
RIM101
RPH1
RPN4
RSF2
STP2
STP3
STP4
SWI5
USV1
YER130C
YGR067C
YML081W
YPR022C
ABF1
AFT1
AFT2
DAL82
NDT80
SUT2
TEC1
RFX1

## Sheet: Regulatory modes
HC	Intermediate	HA
MBP1	LYS14	CIN5		Activator
PHD1	RGT1	YAP3		Repressor
SOK2	STB4	FKH1		Activator/Repressor
SWI4	UPC2	FKH2		Chromatin remodeller
XBP1	YNR063W	HCM1		Unclassified/Others
CST6	YPR196W	EDS1
GCN4	DAL80	NHP6A
HAC1	GAT1	NHP6B
YAP6	GLN3	ROX1
FHL1	GZF3	HMRA2
ARO80	SRD1	PHO2
ASG1	ABF2	YOX1
CAT8	YAP1	SFL1
CEP3	CUP9	AZF1
CHA4	MATALPHA2	SFP1
ECM22	TOS8	MOT2
GAL4	HSF1	SMP1
GSM1	MGA1	SPT15
HAL9	FZF1	STB3
HAP1	YPR013C	STE12
LEU3	YPR015C	SUM1
OAF1	MCM1
PDR1	TEA1
PDR8
PUT3
RDR1
RDS1
RDS2
RSC3
RSC30
SIP4
STB5
TBS1
UGA3
UME6
URC2
YBR239C
YER184C
YKL222C
YLL054C
YLR278C
YRM1
YRR1
ECM23
GAT3
GAT4
CBF1
PHO4
RTG3
TYE7
NHP10
SKN7
BAS1
DOT6
RAP1
REB1
TBF1
TOD6
ACE2
ADR1
CRZ1
GIS1
MET31
MET32
MIG1
MIG2
MIG3
MSN2
MSN4
NRG1
REI1
RGM1
RIM101
RPH1
RPN4
RSF2
STP2
STP3
STP4
SWI5
USV1
YER130C
YGR067C
YML081W
YPR022C
ABF1
AFT1
AFT2
DAL82
NDT80
SUT2
TEC1
RFX1
